# Supplementary material for: Oxylipin metabolism is controlled by mitochondrial β-oxidation during bacterial inflammation
Source: Nat Commun. 2022 Jan 10;13:139. doi: 10.1038/s41467-021-27766-8 (PMC8748967; doi:10.1038/s41467-021-27766-8)
Supplement: Supplementary file 4 — Supplementary Dataset 1 [file 41467_2021_27766_MOESM4_ESM.xlsx]

## Sheet: Supplementary Table 1 
Oxylipin abbreviation	Full name	Fatty acid source	Enzyme	REFs			References
5-HETE	5-Hydroxyeicosatetraenoic acid	AA	5-LOX	[1-3]			1	O'Flaherty, J.T., et al., Neutrophil-aggregating activity of monohydroxyeicosatetraenoic acids. The American Journal of Pathology, 1981. 104(1): p. 55-62.
8-HETE	8-Hydroxyeicosatetraenoic acid	AA	unknown	[4, 5]			2	Powell, W.S., F. Gravelle, and S. Gravel, Metabolism of 5(S)-hydroxy-6,8,11,14-eicosatetraenoic acid and other 5(S)-hydroxyeicosanoids by a specific dehydrogenase in human polymorphonuclear leukocytes. J Biol Chem, 1992. 267(27): p. 19233-41.
9-HETE	9-Hydroxyeicosatetraenoic acid	AA	unknown, non-enzymatic	[6]			3	Schwenk, U. and J.M. Schroder, 5-Oxo-eicosanoids are potent eosinophil chemotactic factors. Functional characterization and structural requirements. J Biol Chem, 1995. 270(25): p. 15029-36.
11-HETE	11-Hydroxyeicosatetraenoic acid	AA	LOX, COX	[6-8]			4	Bundy, G.L., et al., Discovery of an arachidonic acid C-8 lipoxygenase in the gorgonian coral Pseudoplexaura porosa. J Biol Chem, 1986. 261(2): p. 747-51.
12-HETE	12-Hydroxyeicosatetraenoic acid	AA	LOX	[9-11]			5	Gschwendt, M., et al., Generation of the arachidonic acid metabolite 8-HETE by extracts of mouse skin treated with phorbol ester in vivo; identification by 1H-n.m.r. and GC-MS spectroscopy. Carcinogenesis, 1986. 7(3): p. 449-55.
15-HETE	15-Hydroxyeicosatetraenoic acid	AA	LOX, COX	[8, 12]			6	Guido, D.M., R. McKenna, and W.R. Mathews, Quantitation of hydroperoxy-eicosatetraenoic acids and hydroxy-eicosatetraenoic acids as indicators of lipid peroxidation using gas chromatography-mass spectrometry. Anal Biochem, 1993. 209(1): p. 123-9.
20-HETE	10-Hydroxyeicosatetraenoic acid	AA	CYP	[13]			7	Kuhn, H., et al., Analysis of the stereochemistry of lipoxygenase-derived hydroxypolyenoic fatty acids by means of chiral phase high-pressure liquid chromatography. Anal Biochem, 1987. 160(1): p. 24-34.
5-HEPE	5-Hydroxyeicosapentaenoic acid	EPA	unknown	[14-16]			8	Bailey, J.M., et al., Characterization of 11-HETE and 15-HETE, together with prostacyclin, as major products of the cyclooxygenase pathway in cultured rat aorta smooth muscle cells. J Lipid Res, 1983. 24(11): p. 1419-28.
8-HEPE	8-Hydroxyeicosapentaenoic acid	EPA	unknown	[17, 18]			9	Grossi, I.M., et al., Bidirectional control of membrane expression and/or activation of the tumor cell IRGpIIb/IIIa receptor and tumor cell adhesion by lipoxygenase products of arachidonic acid and linoleic acid. Cancer Res, 1989. 49(4): p. 1029-37.
9-HEPE	9-Hydroxyeicosapentaenoic acid	EPA	unknown	[19]			10	Hamberg, M., J. Svensson, and B. Samuelsson, Prostaglandin endoperoxides. A new concept concerning the mode of action and release of prostaglandins. Proc Natl Acad Sci U S A, 1974. 71(10): p. 3824-8.
11-HEPE	11-Hydroxyeicosapentaenoic acid	EPA	LOX, COX	[20]			11	Honn, K.V., et al., Fatty acid modulation of tumor cell adhesion to microvessel endothelium and experimental metastasis. Prostaglandins, 1992. 44(5): p. 413-29.
12-HEPE	12-Hydroxyeicosapentaenoic acid	EPA	LOX	[21]			12	Nadel, J.A., et al., Immunocytochemical localization of arachidonate 15-lipoxygenase in erythrocytes, leukocytes, and airway cells. J Clin Invest, 1991. 87(4): p. 1139-45.
15-HEPE	15-Hydroxyeicosapentaenoic acid	EPA	LOX	[22]			13	McGiff, J.C. and J. Quilley, 20-HETE and the kidney: resolution of old problems and new beginnings. Am J Physiol, 1999. 277(3 Pt 2): p. R607-23.
18-HEPE	18-Hydroxyeicosapentaenoic acid	EPA	unknown, non-enzymatic	[23-26]			14	Lee, T.H., et al., Effects of exogenous arachidonic, eicosapentaenoic, and docosahexaenoic acids on the generation of 5-lipoxygenase pathway products by ionophore-activated human neutrophils. J Clin Invest, 1984. 74(6): p. 1922-33.
4-HDOHE	4-Hydroxydocosahexaenoic acid	DHA	unknown	[27-32]			15	Powell, W.S., S. Gravel, and F. Gravelle, Formation of a 5-oxo metabolite of 5,8,11,14,17-eicosapentaenoic acid and its effects on human neutrophils and eosinophils. J Lipid Res, 1995. 36(12): p. 2590-8.
7-HDOHE	7-Hydroxydocosahexaenoic acid	DHA	unknown	[27-33]			16	Taylor, S.M., et al., Arachidonic and eicosapentaenoic acid metabolism in bovine neutrophils and platelets: effect of calcium ionophore. J Leukoc Biol, 1987. 42(3): p. 253-62.
8-HDOHE	8-Hydroxydocosahexaenoic acid	DHA	unknown	[28-32]			17	Hill, E.M. and D.L. Holland, Identification and Egg Hatching Activity of Monohydroxy Fatty Acid Eicosanoids in the Barnacle Balanus balanoides. Proceedings: Biological Sciences, 1992. 247(1318): p. 41-46.
10-HDOHE	10-Hydroxydocosahexaenoic acid	DHA	unknown	[28-32]			18	Buczynski, M.W., D.S. Dumlao, and E.A. Dennis, Thematic Review Series: Proteomics. An integrated omics analysis of eicosanoid biology. J Lipid Res, 2009. 50(6): p. 1015-38.
11-HDOHE	11-Hydroxydocosahexaenoic acid	DHA	unknown	[28-32, 34]			19	Yamada, H., et al., Hydroxyeicosapentaenoic acids from the Pacific krill show high ligand activities for PPARs. J Lipid Res, 2014. 55(5): p. 895-904.
13-HDOHE	13-Hydroxydocosahexaenoic acid	DHA	unknown	[29-31]			20	Myers, R.F. and M.I. Siegel, Differential effects of anti-inflammatory drugs on lipoxygenase and cyclo-oxygenase activities of neutrophils from a reverse passive Arthus reaction. Biochem Biophys Res Commun, 1983. 112(2): p. 586-94.
14-HDOHE	14-Hydroxydocosahexaenoic acid	DHA	LOX	[35-38]			21	Takenaga, M., et al., Comparison of the in vitro effect of eicosapentaenoic acid (EPA)-derived lipoxygenase metabolites on human platelet function with those of arachidonic acid. Thromb Res, 1986. 41(3): p. 373-84.
16-HDOHE	16-Hydroxydocosahexaenoic acid	DHA	unknown	[30, 31]			22	Miller, C., R.Y. Yamaguchi, and V.A. Ziboh, Guinea pig epidermis generates putative anti-inflammatory metabolites from fish oil polyunsaturated fatty acids. Lipids, 1989. 24(12): p. 998-1003.
17-HDOHE	17-Hydroxydocosahexaenoic acid	DHA	LOX	[30, 31, 38]			23	Arita, M., C.B. Clish, and C.N. Serhan, The contributions of aspirin and microbial oxygenase to the biosynthesis of anti-inflammatory resolvins: novel oxygenase products from omega-3 polyunsaturated fatty acids. Biochem Biophys Res Commun, 2005. 338(1): p. 149-57.
20-HDOHE	20-Hydroxydocosahexaenoic acid	DHA	unknown	[30, 31]			24	Serhan, C.N., et al., Resolvins, docosatrienes, and neuroprotectins, novel omega-3-derived mediators, and their aspirin-triggered endogenous epimers: an overview of their protective roles in catabasis. Prostaglandins Other Lipid Mediat, 2004. 73(3-4): p. 155-72.
9-HODE	9-Hydroxyoctadecadienoic acid	LA	LOX	[39-41]			25	Isobe, Y., et al., Identification and structure determination of novel anti-inflammatory mediator resolvin E3, 17,18-dihydroxyeicosapentaenoic acid. J Biol Chem, 2012. 287(13): p. 10525-34.
13-HODE	13-Hydroxyoctadecadienoic acid	LA	LOX	[42]			26	Isobe, Y., et al., Comprehensive analysis of the mouse cytochrome P450 family responsible for omega-3 epoxidation of eicosapentaenoic acid. Sci Rep, 2018. 8(1): p. 7954.
9-HOTrE	9-Hydroxyoctadecatrienoic acid	ɑ-LA	LOX	[43]			27	Corey, E.J., C. Shih, and J.R. Cashman, Docosahexaenoic acid is a strong inhibitor of prostaglandin but not leukotriene biosynthesis. Proc Natl Acad Sci U S A, 1983. 80(12): p. 3581-4.
13-HOTrE	13-Hydroxyoctadecatrienoic acid	ɑ-LA	LOX	[44, 45]			28	Kim, H.Y., et al., Stereochemical analysis of hydroxylated docosahexaenoates produced by human platelets and rat brain homogenate. Prostaglandins, 1990. 40(5): p. 473-90.
5-HETrE	5-Hydroxyeicosatrienoic acid	Unknown	LOX	[46, 47]			29	Reynaud, D., C.P. Thickitt, and C.R. Pace-Asciak, Facile preparation and structural determination of monohydroxy derivatives of docosahexaenoic acid (HDoHE) by alpha-tocopherol-directed autoxidation. Anal Biochem, 1993. 214(1): p. 165-70.
15-HETrE	15-Hydroxyeicosatrienoic acid	DGLA	LOX	[48]			30	VanRollins, M., et al., Oxidation of docosahexaenoic acid by rat liver microsomes. J Biol Chem, 1984. 259(9): p. 5776-83.
9-OxoODE	9-Oxooctadecadienoic acid	LA	LOX	[39, 40, 49]			31	VanRollins, M. and R.C. Murphy, Autooxidation of docosahexaenoic acid: analysis of ten isomers of hydroxydocosahexaenoate. J Lipid Res, 1984. 25(5): p. 507-17.
13-OxoODE	13-Oxooctadecadienoic acid	LA	LOX	[39, 49-51]			32	Yamane, M., A. Abe, and S. Yamane, High-performance liquid chromatography-thermospray mass spectrometry of epoxy polyunsaturated fatty acids and epoxyhydroxy polyunsaturated fatty acids from an incubation mixture of rat tissue homogenate. J Chromatogr, 1994. 652(2): p. 123-36.
5-OxoETE	5-Oxo-eicosatetraenoic acid	AA	LOX	[2, 52]			33	Fischer, S., et al., Uptake, release and metabolism of docosahexaenoic acid (DHA, c22:6 omega 3) in human platelets and neutrophils. Biochem Biophys Res Commun, 1984. 120(3): p. 907-18.
12-OxoETE	12-Oxo-eicosatetraenoic acid	AA	LOX	[53, 54]			34	Aveldano, M.I. and H. Sprecher, Synthesis of hydroxy fatty acids from 4, 7, 10, 13, 16, 19-[1-14C] docosahexaenoic acid by human platelets. J Biol Chem, 1983. 258(15): p. 9339-43.
15-OxoETE	15-Oxo-eicosatetraenoic acid	AA	LOX	[55]			35	Su, H.M., Mechanisms of n-3 fatty acid-mediated development and maintenance of learning memory performance. J Nutr Biochem, 2010. 21(5): p. 364-73.
9,10-DiHOME	9,10-Dihydroxyoctadecenoic acid	LA	CYP	[56]			36	Serhan, C.N., et al., Maresins: novel macrophage mediators with potent antiinflammatory and proresolving actions. J Exp Med, 2009. 206(1): p. 15-23.
12,13-DiHOME	12,13-Dihydroxyoctadecenoic acid	LA	CYP	[57]			37	Derogis, P.B., et al., The development of a specific and sensitive LC-MS-based method for the detection and quantification of hydroperoxy- and hydroxydocosahexaenoic acids as a tool for lipidomic analysis. PLoS One, 2013. 8(10): p. e77561.
5,6-DiHETrE	5,6-Dihydroxyeicosatrienoic acid	AA	CYP	[58]			38	Morgan, L.T., et al., Thrombin-activated human platelets acutely generate oxidized docosahexaenoic-acid-containing phospholipids via 12-lipoxygenase. Biochem J, 2010. 431(1): p. 141-8.
8,9-DiHETrE	8,9-Dihydroxyeicosatrienoic acid	AA	CYP	[58, 59]			39	Kuhn, H., J. Belkner, and R. Wiesner, Subcellular distribution of lipoxygenase products in rabbit reticulocyte membranes. Eur J Biochem, 1990. 191(1): p. 221-7.
11,12-DiHETrE	11,12-Dihydroxyeicosatrienoic acid	AA	CYP	[58, 60]			40	Kuhn, H., J. Belkner, and R. Wiesner, Metabolism of polyenoic fatty acids by rabbit reticulocytes. Intracellular action of the erythroid lipoxygenase on membrane lipids. Biomed Biochim Acta, 1990. 49(2-3): p. S25-30.
14,15-DiHETrE	14,15-Dihydroxyeicosatrienoic acid	AA	CYP	[58, 61]			41	Astarita, G., et al., A protective lipidomic biosignature associated with a balanced omega-6/omega-3 ratio in fat-1 transgenic mice. PLoS One, 2014. 9(4): p. e96221.
5,6-DiHETE	5,6-Dihydroxyeicosatetraenoic acid	EPA	CYP	[62, 63]			42	Baer, A.N., P.B. Costello, and F.A. Green, Free and esterified 13(R,S)-hydroxyoctadecadienoic acids: principal oxygenase products in psoriatic skin scales. J Lipid Res, 1990. 31(1): p. 125-30.
5,15-DiHETE	5,15-Dihydroxyeicosatetraenoic acid	AA	LOX	[64-66]			43	Galliard, T. and D.R. Phillips, Lipoxygenase from potato tubers. Partial purification and properties of an enzyme that specifically oxygenates the 9-position of linoleic acid. Biochem J, 1971. 124(2): p. 431-8.
8,15-DiHETE	8,15-Dihydroxyeicosatetraenoic acid	AA	LOX	[65, 67]			44	Belkner, J., et al., The oxygenation of cholesterol esters by the reticulocyte lipoxygenase. FEBS Lett, 1991. 279(1): p. 110-4.
14,15-DiHETE	14,15-Dihydroxyeicosatetraenoic acid	EPA	CYP	[30, 32, 68, 69]			45	Maccarrone, M., et al., In vitro oxygenation of soybean biomembranes by lipoxygenase-2. Biochim Biophys Acta, 1994. 1190(1): p. 164-9.
17,18-DiHETE	17,18-Dihydroxyeicosatetraenoic acid	EPA	CYP	[69]			46	Jakschik, B.A., A.R. Morrison, and H. Sprecher, Products derived from 5,8,11-eicosatrienoic acid by the 5-lipoxygenase-leukotriene pathway. J Biol Chem, 1983. 258(21): p. 12797-800.
RvE1	5S,12R,18R, Trihydroxyeicosapentaenoic acid	EPA	CYP, COX	[70-72]			47	Jakschik, B.A., et al., Fatty acid structural requirements for leukotriene biosynthesis. Prostaglandins, 1980. 20(2): p. 401-10.
RvD1	7S,8R,17S-Trihydroxydocosahexaenoic acid	DHA	12/15-LOX	[72, 73]			48	Petrich, K., et al., The suppression of 5-lipoxygenation of arachidonic acid in human polymorphonuclear leucocytes by the 15-lipoxygenase product (15S)-hydroxy-(5Z,8Z,11Z,13E)-eicosatetraenoic acid: structure-activity relationship and mechanism of action. Biochem J, 1996. 314 ( Pt 3): p. 911-6.
RvD2	7S,16R,17S-Trihydroxydocosahexaenoic acid	DHA	12/15-LOX	[73, 74]			49	Kuhn, H., et al., Occurrence of 9- and 13-keto-octadecadienoic acid in biological membranes oxygenated by the reticulocyte lipoxygenase. Arch Biochem Biophys, 1990. 279(2): p. 218-24.
RvD3	4S,11R,17S-Trihydroxydocosahexaenoic acid	DHA	12/15-LOX	[72]			50	Earles, S.M., et al., Metabolism of oxidized linoleic acid: characterization of 13-hydroxyoctadecadienoic acid dehydrogenase activity from rat colonic tissue. Biochim Biophys Acta, 1991. 1081(2): p. 174-80.
RvD5	7S,17S-Dihydroxydocosahexaenoic acid	DHA	12/15-LOX	[73, 75]			51	Bull, A.W. and J.C. Bronstein, Production of unsaturated carbonyl compounds during metabolism of hydroperoxy fatty acids by colonic homogenates. Carcinogenesis, 1990. 11(10): p. 1699-704.
LTB3	5S,12R-Dihydroxyeicosatrienoic acid	AA	5-LOX	[76, 77]			52	Powell, W.S., Y. Zhang, and S. Gravel, Effects of phorbol myristate acetate on the synthesis of 5-oxo-6,8,11,14-eicosatetraenoic acid by human polymorphonuclear leukocytes. Biochemistry, 1994. 33(13): p. 3927-33.
LTB4	5S,12R-Dihydroxyeicosatetraenoic acid	AA	LOX	[78-82]			53	Falgueyret, J.P., Y. Leblanc, and D. Riendeau, Stereoselective carbonyl reductases from rat skin and leukocyte microsomes converting 12-ketoeicosatetraenoic acid to 12(S)-HETE. FEBS Lett, 1990. 262(2): p. 197-200.
20-carboxy LTB4	5S,12R-Dihydroxyeicosatetraenedioic acid	AA	LOX	[83-85]			54	de Laclos, B.F., et al., Conversion of arachidonic acid into 12-oxo derivatives in human platelets. A pathway possibly involving the heme-catalysed transformation of 12-hydroperoxy-eicosatetraenoic acid. Prostaglandins, 1987. 33(3): p. 315-337.
20-hydroxy LTB4	5S,12R,20-Trihydroxyeicosatetraenoic acid	AA	LOX	[83]			55	O'Flaherty, J.T., et al., 5-Oxo-eicosanoids and hematopoietic cytokines cooperate in stimulating neutrophil function and the mitogen-activated protein kinase pathway. J Biol Chem, 1996. 271(30): p. 17821-8.
LXA4	5S,6R,15S-Trihydroxyeicosatetraenoic acid	AA	LOX	[86-89]			56	Hayakawa, M., et al., Neutrophils biosynthesize leukotoxin, 9, 10-epoxy-12-octadecenoate. Biochem Biophys Res Commun, 1986. 137(1): p. 424-30.
6-trans LTB4	5S,12R-Dihydroxyeicosatetraenoic acid	AA	LOX	[90-92]			57	Moran, J.H., et al., Cytotoxicity of linoleic acid diols to renal proximal tubular cells. Toxicol Appl Pharmacol, 1997. 146(1): p. 53-9.
Maresin1	7R,14S-Dihydroxydocosahexaenoic acid	DHA	12/15-LOX	[36]			58	Oliw, E.H., F.P. Guengerich, and J.A. Oates, Oxygenation of arachidonic acid by hepatic monooxygenases. Isolation and metabolism of four epoxide intermediates. J Biol Chem, 1982. 257(7): p. 3771-81.
7,17-DiHDPA	7,17-Dihydroxydocosahexaenoic acid	DHA	12/15-LOX	[75]			59	Zhang, J.Y., et al., Regiospecific and enantioselective metabolism of 8,9-epoxyeicosatrienoic acid by cyclooxygenase. Biochem Biophys Res Commun, 1992. 183(1): p. 138-43.
9(10)-EpOME	9(10)-Epoxyoctadecenoic acid	LA	CYP	[56, 57, 93, 94]			60	Fang, X., et al., Functional implications of a newly characterized pathway of 11,12-epoxyeicosatrienoic acid metabolism in arterial smooth muscle. Circ Res, 1996. 79(4): p. 784-93.
12(13)-EpOME	12(13)-Epoxyoctadecenoic acid	LA	CYP	[56, 94]			61	Catella, F., et al., Endogenous biosynthesis of arachidonic acid epoxides in humans: increased formation in pregnancy-induced hypertension. Proc Natl Acad Sci U S A, 1990. 87(15): p. 5893-7.
5,6-EET (EpETrE)	5(6)-Epoxyeicosatrienoic acid	AA	CYP	[58, 95]			62	Oliw, E.H., J. Bylund, and C. Herman, Bisallylic hydroxylation and epoxidation of polyunsaturated fatty acids by cytochrome P450. Lipids, 1996. 31(10): p. 1003-21.
8(9)-EET (EpETrE)	8(9)-Epoxyeicosatrienoic acid	AA	CYP	[58, 59, 95, 96]			63	Oliw, E.H. and H.W. Sprecher, Metabolism of polyunsaturated (n-3) fatty acids by monkey seminal vesicles: isolation and biosynthesis of omega-3 epoxides. Biochim Biophys Acta, 1991. 1086(3): p. 287-94.
11(12)-EET (EpETrE)	11(12)-Epoxyeicosatrienoic acid	AA	CYP	[58, 95, 97]			64	Green, F.A., Transformations of 5-HETE by activated keratinocyte 15-lipoxygenase and the activation mechanism. Lipids, 1990. 25(10): p. 618-23.
14(15)-EET (EpETrE)	5(6)-Epoxyeicosatrienoic acid	AA	CYP	[58, 95]			65	Morita, E., J.M. Schroder, and E. Christophers, Identification of a novel and highly potent eosinophil chemotactic lipid in human eosinophils treated with arachidonic acid. J Immunol, 1990. 144(5): p. 1893-900.
8(9)-EpETE	8(9)-Epoxyeicosatetraenoic acid	EPA	CYP	[98]			66	O'Flaherty, J.T. and M.J. Thomas, Effect of 15-lipoxygenase-derived arachidonate metabolites on human neutrophil degranulation. Prostaglandins Leukot Med, 1985. 17(2): p. 199-212.
11(12)-EpETE	11(12)-Epoxyeicosatetraenoic acid	EPA	CYP	[98]			67	Levine, J.D., et al., Hyperalgesic properties of 15-lipoxygenase products of arachidonic acid. Proc Natl Acad Sci U S A, 1986. 83(14): p. 5331-4.
14(15)-EpETE	14(15)-Epoxyeicosatetraenoic acid	EPA	CYP	[99-101]			68	Knapp, H.R., A.J. Miller, and J.A. Lawson, Urinary excretion of diols derived from eicosapentaenoic acid during n-3 fatty acid ingestion by man. Prostaglandins, 1991. 42(1): p. 47-54.
17(18)-EpETE	17(18)-Epoxyeicosatetraenoic acid	EPA	CYP	[62, 102, 103]			69	Van Rollins, M., P.D. Frade, and O.A. Carretero, Oxidation of 5,8,11,14,17-eicosapentaenoic acid by hepatic and renal microsomes. Biochim Biophys Acta, 1988. 966(1): p. 133-49.
7(8)-EpDPA	7(8)-Epoxydocosapentaenoic acid	DHA	CYP	[104]			70	Arita, M., et al., Stereochemical assignment, antiinflammatory properties, and receptor for the omega-3 lipid mediator resolvin E1. J Exp Med, 2005. 201(5): p. 713-22.
10(11)- EpDPA	10(11)-Epoxydocosapentaenoic acid	DHA	CYP	[105, 106]			71	Serhan, C.N., et al., Novel functional sets of lipid-derived mediators with antiinflammatory actions generated from omega-3 fatty acids via cyclooxygenase 2-nonsteroidal antiinflammatory drugs and transcellular processing. J Exp Med, 2000. 192(8): p. 1197-204.
13(14)- EpDPA	13(14)-Epoxydocosapentaenoic acid	DHA	CYP	[106, 107]			72	Serhan, C.N., et al., Resolvins: a family of bioactive products of omega-3 fatty acid transformation circuits initiated by aspirin treatment that counter proinflammation signals. J Exp Med, 2002. 196(8): p. 1025-37.
16(17)- EpDPA	16(17)-Epoxydocosapentaenoic acid	DHA	CYP	[72, 99-101]			73	Hong, S., et al., Novel docosatrienes and 17S-resolvins generated from docosahexaenoic acid in murine brain, human blood, and glial cells. Autacoids in anti-inflammation. J Biol Chem, 2003. 278(17): p. 14677-87.
19(20)- EpDPA	19(20)-Epoxydocosapentaenoic acid	DHA	CYP	[72, 99-101]			74	Spite, M., et al., Resolvin D2 is a potent regulator of leukocytes and controls microbial sepsis. Nature, 2009. 461(7268): p. 1287-91.
PGD1	9α,15S-dihydroxy-11-oxo-prost-13E-en-1-oic acid	DGLA	COX	[108]			75	Serhan, C.N., et al., Anti-inflammatory actions of neuroprotectin D1/protectin D1 and its natural stereoisomers: assignments of dihydroxy-containing docosatrienes. J Immunol, 2006. 176(3): p. 1848-59.
PGD2	9α,15S-dihydroxy-11-oxo-prosta-5Z,13E-dien-1-oic acid	AA	COX	[109-113]			76	Lee, T.H., et al., Characterization of leukotriene B3: comparison of its biological activities with leukotriene B4 and leukotriene B5 in complement receptor enhancement, lysozyme release and chemotaxis of human neutrophils. Clin Sci (Lond), 1988. 74(5): p. 467-75.
PGD3	9α,15S-dihydroxy-11-oxo-prosta-5Z,13E,17Z-trien-1-oic acid	EPA	COX	[108, 114-116]			77	Shimazaki, T., et al., Some newly synthesized leukotriene B4 analogs inhibit LTB4-induced lysozyme release from rat polymorphonuclear leukocytes. Prostaglandins, 1990. 39(4): p. 459-67.
PGE1	9-oxo-11α,15S-dihydroxy-prost-13E-en-1-oic acid	DGLA	COX	[117-120]			78	Radmark, O., et al., Leukotriene A: stereochemistry and enzymatic conversion to leukotriene B. Biochem Biophys Res Commun, 1980. 92(3): p. 954-61.
PGE2	9-oxo-11α,15S-dihydroxy-prosta-5Z,13E-dien-1-oic acid	AA	COX	[121-125]			79	McGee, J. and F. Fitzpatrick, Enzymatic hydration of leukotriene A4. Purification and characterization of a novel epoxide hydrolase from human erythrocytes. J Biol Chem, 1985. 260(23): p. 12832-7.
PGB2	9-oxo-15S-hydroxy-prosta-5Z,8(12),13E-trien-1-oic acid	AA	COX	[126]			80	Ford-Hutchinson, A.W., Leukotriene B4 in inflammation. Crit Rev Immunol, 1990. 10(1): p. 1-12.
PGE3	9-oxo-11α,15S-dihydroxy-prosta-5Z,13E,17Z-trien-1-oic acid	EPA	COX	[115, 127]			81	McMillan, R.M. and S.J. Foster, Leukotriene B4 and inflammatory disease. Agents Actions, 1988. 24(1-2): p. 114-9.
13,14-dihydro-15-keto PGE2	9,15-dioxo-11α-hydroxy-prost-5Z-en-1-oic acid	AA	COX	[102, 128, 129]			82	Ford-Hutchinson, A.W., et al., Leukotriene B, a potent chemokinetic and aggregating substance released from polymorphonuclear leukocytes. Nature, 1980. 286(5770): p. 264-5.
13,14-dihydro-15-keto PGD2	9α-hydroxy-11,15-dioxo-prost-5Z-en-1-oic acid	AA	COX	[130-133]			83	Feinmark, S.J., et al., Stimulation of human leukocyte degranulation by leukotriene B4 and its omega-oxidized metabolites. FEBS Lett, 1981. 136(1): p. 141-4.
13,14-dihydro-15-keto PF2α	9α,11α-dihydroxy-15-oxo-prost-5Z-en-1-oic acid	AA	COX	[134-136]			84	Hansson, G., et al., Identification and biological activity of novel omega-oxidized metabolites of leukotriene B4 from human leukocytes. FEBS Lett, 1981. 130(1): p. 107-12.
11β-PGE2	9-oxo-11β,15S-dihydroxy-prosta-5Z,13E-dien-1-oic acid	AA	COX	[137-139]			85	Harper, T.W., M.J. Garrity, and R.C. Murphy, Metabolism of leukotriene B4 in isolated rat hepatocytes. Identification of a novel 18-carboxy-19,20-dinor leukotriene B4 metabolite. J Biol Chem, 1986. 261(12): p. 5414-8.
6-keto PGE1	6,9-dioxo-11α,15S-dihydroxy-prost-13E-en-1-oic acid	AA	COX	[140-142]			86	Maddox, J.F. and C.N. Serhan, Lipoxin A4 and B4 are potent stimuli for human monocyte migration and adhesion: selective inactivation by dehydrogenation and reduction. J Exp Med, 1996. 183(1): p. 137-46.
8-iso PGE2	9-oxo-11α,15S-dihydroxy-(8β)-prosta-5Z,13E-dien-1-oic acid	AA	COX	[143-145]			87	Ramstedt, U., et al., Lipoxin A-induced inhibition of human natural killer cell cytotoxicity: studies on stereospecificity of inhibition and mode of action. J Immunol, 1987. 138(1): p. 266-70.
15-deoxy-Δ12,14-PGJ2	11-oxo-prosta-5Z,9,12E,14Z-tetraen-1-oic acid	AA	COX	[146, 147]			88	Serhan, C.N., et al., Lipoxin A. Stereochemistry and biosynthesis. J Biol Chem, 1986. 261(35): p. 16340-5.
8-iso-15-keto PGF2α	9α,11α-dihydroxy-15-oxo-(8β)-prosta-5Z,13E-dien-1-oic acid	AA	COX	[148-151]			89	Serhan, C.N., M. Hamberg, and B. Samuelsson, Lipoxins: novel series of biologically active compounds formed from arachidonic acid in human leukocytes. Proc Natl Acad Sci U S A, 1984. 81(17): p. 5335-9.
PGF2α	9α,11α,15S-trihydroxy-prosta-5Z,13E-dien-1-oic acid	AA	COX	[136, 152-154]			90	Borgeat, P. and B. Samuelsson, Metabolism of arachidonic acid in polymorphonuclear leukocytes. Structural analysis of novel hydroxylated compounds. J Biol Chem, 1979. 254(16): p. 7865-9.
6-keto PGF1α	6-oxo-9α,11α,15S-trihydroxy-prost-13E-en-1-oic acid	AA	COX	[155-157]			91	Fretland, D.J., et al., 6-trans-leukotriene B4 is a neutrophil chemotaxin in the guinea pig dermis. J Leukoc Biol, 1991. 49(3): p. 283-8.
TXB2	9α,11,15S-trihydroxythromba-5Z,13E-dien-1-oic acid	AA	COX	[158-161]			92	Lee, C.W., et al., The myeloperoxidase-dependent metabolism of leukotrienes C4, D4, and E4 to 6-trans-leukotriene B4 diastereoisomers and the subclass-specific S-diastereoisomeric sulfoxides. J Biol Chem, 1983. 258(24): p. 15004-10.
11-dehydro TXB2	9α,15S-dihydroxy-11-oxothromba-5Z,13E-dien-1-oic acid	AA	COX	[162-165]			93	Kosaka, K., et al., Leukotoxin, a linoleate epoxide: its implication in the late death of patients with extensive burns. Mol Cell Biochem, 1994. 139(2): p. 141-8.
							94	Ozawa, T., et al., Biosynthesis of leukotoxin, 9,10-epoxy-12 octadecenoate, by leukocytes in lung lavages of rat after exposure to hyperoxia. Biochem Biophys Res Commun, 1986. 134(3): p. 1071-8.
							95	Chacos, N., et al., Novel epoxides formed during the liver cytochrome P-450 oxidation of arachidonic acid. Biochem Biophys Res Commun, 1982. 104(3): p. 916-22.
Supplementary Table 1. List of lipids analysed and references that suggest the most appropriate enzyme designation for each							96	Katoh, T., et al., Glomerular stereospecific synthesis and hemodynamic actions of 8,9-epoxyeicosatrienoic acid in rat kidney. Am J Physiol, 1991. 261(4 Pt 2): p. F578-86.
							97	Graber, M.N., A. Alfonso, and D.L. Gill, Recovery of Ca2+ pools and growth in Ca2+ pool-depleted cells is mediated by specific epoxyeicosatrienoic acids derived from arachidonic acid. J Biol Chem, 1997. 272(47): p. 29546-53.
							98	Barbosa-Sicard, E., et al., Eicosapentaenoic acid metabolism by cytochrome P450 enzymes of the CYP2C subfamily. Biochem Biophys Res Commun, 2005. 329(4): p. 1275-81.
							99	Baron, A., M. Frieden, and J.L. Beny, Epoxyeicosatrienoic acids activate a high-conductance, Ca(2+)-dependent K + channel on pig coronary artery endothelial cells. J Physiol, 1997. 504 ( Pt 3): p. 537-43.
							100	Chataigneau, T., et al., Epoxyeicosatrienoic acids, potassium channel blockers and endothelium-dependent hyperpolarization in the guinea-pig carotid artery. Br J Pharmacol, 1998. 123(3): p. 574-80.
							101	Fisslthaler, B., et al., Cytochrome P450 2C is an EDHF synthase in coronary arteries. Nature, 1999. 401(6752): p. 493-7.
							102	Fitzpatrick, F.A. and R.C. Murphy, Cytochrome P-450 metabolism of arachidonic acid: formation and biological actions of "epoxygenase"-derived eicosanoids. Pharmacol Rev, 1988. 40(4): p. 229-41.
							103	Lauterbach, B., et al., Cytochrome P450-dependent eicosapentaenoic acid metabolites are novel BK channel activators. Hypertension, 2002. 39(2 Pt 2): p. 609-13.
							104	Spector, A.A. and H.Y. Kim, Cytochrome P450 epoxygenase pathway of polyunsaturated fatty acid metabolism. Biochim Biophys Acta, 2015. 1851(4): p. 356-65.
							105	Lundstrom, S.L., et al., Lipid mediator serum profiles in asthmatics significantly shift following dietary supplementation with omega-3 fatty acids. Mol Nutr Food Res, 2013. 57(8): p. 1378-89.
							106	Morisseau, C., et al., Naturally occurring monoepoxides of eicosapentaenoic acid and docosahexaenoic acid are bioactive antihyperalgesic lipids. J Lipid Res, 2010. 51(12): p. 3481-90.
							107	Zhang, G., et al., Epoxy metabolites of docosahexaenoic acid (DHA) inhibit angiogenesis, tumor growth, and metastasis. Proc Natl Acad Sci U S A, 2013. 110(16): p. 6530-5.
							108	Bundy, G.L., et al., Synthesis and platelet aggregation inhibiting activity of prostaglandin D analogues. J Med Chem, 1983. 26(6): p. 790-9.
							109	Giles, H. and P. Leff, The biology and pharmacology of PGD2. Prostaglandins, 1988. 35(2): p. 277-300.
							110	Hayaishi, O., Sleep-wake regulation by prostaglandins D2 and E2. J Biol Chem, 1988. 263(29): p. 14593-6.
							111	Onoe, H., et al., Prostaglandin D2, a cerebral sleep-inducing substance in monkeys. Proc Natl Acad Sci U S A, 1988. 85(11): p. 4082-6.
							112	Roberts, L.J., 2nd and B.J. Sweetman, Metabolic fate of endogenously synthesized prostaglandin D2 in a human female with mastocytosis. Prostaglandins, 1985. 30(3): p. 383-400.
							113	Kikuchi, Y., et al., Preclinical studies of antitumor prostaglandins by using human ovarian cancer cells. Cancer Metastasis Rev, 1994. 13(3-4): p. 309-15.
							114	Goh, Y., et al., Effects of prostaglandin D2 and its analogues on intraocular pressure in rabbits. Jpn J Ophthalmol, 1988. 32(4): p. 471-80.
							115	Kulkarni, P.S. and B.D. Srinivasan, Prostaglandins E3 and D3 lower intraocular pressure. Invest Ophthalmol Vis Sci, 1985. 26(8): p. 1178-82.
							116	Kulkarni, P.S. and B.D. Srinivasan, Eicosapentaenoic acid metabolism in human and rabbit anterior uvea. Prostaglandins, 1986. 31(6): p. 1159-64.
							117	Cawello, W., et al., Pharmacokinetics of prostaglandin E1 and its main metabolites after intracavernous injection and short-term infusion of prostaglandin E1 in patients with erectile dysfunction. J Urol, 1997. 158(4): p. 1403-7.
							118	Okada, F., et al., The hypotensive effect of prostaglandin E1 on hypertensive cases of various types. Prostaglandins, 1974. 7(2): p. 99-106.
							119	Olley, P.M. and F. Coceani, Prostaglandins and the ductus arteriosus. Annu Rev Med, 1981. 32: p. 375-85.
							120	Padma-Nathan, H., et al., Treatment of men with erectile dysfunction with transurethral alprostadil. Medicated Urethral System for Erection (MUSE) Study Group. N Engl J Med, 1997. 336(1): p. 1-7.
							121	Arvind, P., et al., Prostaglandin E2 down-regulates the expression of HLA-DR antigen in human colon adenocarcinoma cell lines. Biochemistry, 1995. 34(16): p. 5604-9.
							122	Coleman, R.A., W.L. Smith, and S. Narumiya, International Union of Pharmacology classification of prostanoid receptors: properties, distribution, and structure of the receptors and their subtypes. Pharmacol Rev, 1994. 46(2): p. 205-29.
							123	Jackson, G.M., H.T. Sharp, and M.W. Varner, Cervical ripening before induction of labor: a randomized trial of prostaglandin E2 gel versus low-dose oxytocin. Am J Obstet Gynecol, 1994. 171(4): p. 1092-6.
							124	Robert, A., et al., Gastric antisecretory and antiulcer properties of PGE2, 15-methyl PGE2, and 16, 16-dimethyl PGE2. Intravenous, oral and intrajejunal administration. Gastroenterology, 1976. 70(3): p. 359-70.
							125	Willis, A.L. and M. Cornelsen, Repeated injection of prostaglandin E2 in rat paws induces chronic swelling and a marked decrease in pain threshold. Prostaglandins, 1973. 3(3): p. 353-7.
							126	Liu, F., J.A. Orr, and J.Y. Wu, Prostaglandin B2-induced pulmonary hypertension is mediated by TxA2/PGH2 receptor stimulation. Am J Physiol, 1994. 267(5 Pt 1): p. L602-8.
							127	Kulkarni, P.S., P.L. Kaufman, and B.D. Srinivasan, Eicosapentaenoic acid metabolism in cynomolgus and rhesus conjunctiva and eyelid. J Ocul Pharmacol, 1987. 3(4): p. 349-56.
							128	Hamberg, M. and B. Samuelsson, On the metabolism of prostaglandins E 1 and E 2 in man. J Biol Chem, 1971. 246(22): p. 6713-21.
							129	Verburg, M., et al., In vivo disposition of prostaglandin E1 via pharmacokinetic characterization of its pulmonary metabolite. J Cardiovasc Pharmacol, 1982. 4(6): p. 980-5.
							130	Hirai, H., et al., Prostaglandin D2 selectively induces chemotaxis in T helper type 2 cells, eosinophils, and basophils via seven-transmembrane receptor CRTH2. J Exp Med, 2001. 193(2): p. 255-61.
							131	Liston, T.E. and L.J. Roberts, 2nd, Metabolic fate of radiolabeled prostaglandin D2 in a normal human male volunteer. J Biol Chem, 1985. 260(24): p. 13172-80.
							132	Morrow, J.D., et al., Quantification of the major urinary metabolite of prostaglandin D2 by a stable isotope dilution mass spectrometric assay. Anal Biochem, 1991. 193(1): p. 142-8.
							133	Rangachari, P.K. and P.A. Betti, Biological activity of metabolites of PGD2 on canine proximal colon. Am J Physiol, 1993. 264(5 Pt 1): p. G886-94.
							134	Del Vecchio, R.P., K.M. Maxey, and G.S. Lewis, A quantitative solid-phase enzymeimmunoassay for 13,14-dihydro-15-keto- prostaglandin F2 alpha in plasma. Prostaglandins, 1992. 43(4): p. 321-30.
							135	Meyer, H.H., K. Eisele, and J. Osaso, A biotin-streptavidin amplified enzymeimmunoassay for 13,14-dihydro-15-keto-PGF2 alpha. Prostaglandins, 1989. 38(3): p. 375-83.
							136	Samuelsson, B., et al., Prostaglandins and thromboxanes. Annu Rev Biochem, 1978. 47: p. 997-1029.
							137	Dray, F. and M. Heaulme, Prostaglandins of the E series inhibit release of noradrenaline in rat hypothalamus by a mechanism unrelated to classical alpha 2 adrenergic presynaptic inhibition. Neuropharmacology, 1984. 23(4): p. 457-62.
							138	Itoh, S., et al., Structural determinants of substrates for the prostaglandin transporter PGT. Mol Pharmacol, 1996. 50(4): p. 738-42.
							139	Raisz, L.G. and F.N. Woodiel, Effect of alterations in the cyclopentane ring on bone resorptive activity of prostaglandin. Prostaglandins, 1989. 37(2): p. 229-35.
							140	Adaikan, P.G., et al., A comparison of some pharmacological actions of prostaglandin E1, 6-oxo-PGE1 and PGI2. Prostaglandins, 1984. 27(4): p. 505-16.
							141	Jackson, E.K., et al., Assessment of the extent to exogenous prostaglandin I2 is converted to 6-keto-prostaglandin E1 in human subjects. J Pharmacol Exp Ther, 1982. 221(1): p. 183-7.
							142	Wong, P.Y., et al., Hepatic metabolism of prostacyclin (PGI2) in the rabbit: formation of a potent novel inhibitor of platelet aggregation. Biochem Biophys Res Commun, 1980. 93(2): p. 486-94.
							143	Hoffman, S.W., S. Moore, and E.F. Ellis, Isoprostanes: free radical-generated prostaglandins with constrictor effects on cerebral arterioles. Stroke, 1997. 28(4): p. 844-9.
							144	Longmire, A.W., L.J. Roberts, and J.D. Morrow, Actions of the E2-isoprostane, 8-ISO-PGE2, on the platelet thromboxane/endoperoxide receptor in humans and rats: additional evidence for the existence of a unique isoprostane receptor. Prostaglandins, 1994. 48(4): p. 247-56.
							145	Morrow, J.D., et al., Free radical-induced generation of isoprostanes in vivo. Evidence for the formation of D-ring and E-ring isoprostanes. J Biol Chem, 1994. 269(6): p. 4317-26.
							146	Forman, B.M., et al., 15-Deoxy-delta 12, 14-prostaglandin J2 is a ligand for the adipocyte determination factor PPAR gamma. Cell, 1995. 83(5): p. 803-12.
							147	Kliewer, S.A., et al., A prostaglandin J2 metabolite binds peroxisome proliferator-activated receptor gamma and promotes adipocyte differentiation. Cell, 1995. 83(5): p. 813-9.
							148	Basu, S., Metabolism of 8-iso-prostaglandin F2alpha. FEBS Lett, 1998. 428(1-2): p. 32-6.
							149	Chiabrando, C., et al., Identification and measurement of endogenous beta-oxidation metabolites of 8-epi-Prostaglandin F2alpha. J Biol Chem, 1999. 274(3): p. 1313-9.
							150	Cracowski, J.L., et al., Response of rat thoracic aorta to F(2)-isoprostane metabolites. J Cardiovasc Pharmacol, 2002. 39(3): p. 396-403.
							151	Morrow, J.D., et al., A series of prostaglandin F2-like compounds are produced in vivo in humans by a non-cyclooxygenase, free radical-catalyzed mechanism. Proc Natl Acad Sci U S A, 1990. 87(23): p. 9383-7.
							152	Crankshaw, D.J. and V. Gaspar, Pharmacological characterization in vitro of prostanoid receptors in the myometrium of nonpregnant ewes. J Reprod Fertil, 1995. 103(1): p. 55-61.
							153	Speroff, L. and P.W. Ramwell, Prostaglandins in reproductive physiology. Am J Obstet Gynecol, 1970. 107(7): p. 1111-30.
							154	Watanabe, K., et al., Stereospecific conversion of prostaglandin D2 to (5Z,13E)-(15S)-9 alpha-11 beta,15-trihydroxyprosta-5,13-dien-1-oic acid (9 alpha,11 beta-prostaglandin F2) and of prostaglandin H2 to prostaglandin F2 alpha by bovine lung prostaglandin F synthase. Proc Natl Acad Sci U S A, 1986. 83(6): p. 1583-7.
							155	Brash, A.R., et al., Metabolic disposition of prostacyclin in humans. J Pharmacol Exp Ther, 1983. 226(1): p. 78-87.
							156	Pace-Asciak, C., Letter: Isolation, structure, and biosynthesis of 6-ketoprostaglandin F1 alpha in the rat stomach. J Am Chem Soc, 1976. 98(8): p. 2348-9.
							157	Whittaker, N., et al., The chemical structure of prostaglandin X (prostacyclin). Prostaglandins, 1976. 12(6): p. 915-28.
							158	Lawson, J.A., et al., Long-lived enzymatic metabolites of thromboxane B2 in the human circulation. Anal Biochem, 1986. 155(1): p. 198-205.
							159	Needleman, P., et al., Identification of an enzyme in platelet microsomes which generates thromboxane A2 from prostaglandin endoperoxides. Nature, 1976. 261(5561): p. 558-60.
							160	Patrono, C., et al., Evidence for a renal origin of urinary thromboxane B2 in health and disease. Adv Prostaglandin Thromboxane Leukot Res, 1983. 11: p. 493-8.
							161	Patrono, C., et al., Estimated rate of thromboxane secretion into the circulation of normal humans. J Clin Invest, 1986. 77(2): p. 590-4.
							162	Catella, F., et al., 11-Dehydrothromboxane B2: a quantitative index of thromboxane A2 formation in the human circulation. Proc Natl Acad Sci U S A, 1986. 83(16): p. 5861-5.
							163	Ciabattoni, G., et al., Fractional conversion of thromboxane B2 to urinary 11-dehydrothromboxane B2 in man. Biochim Biophys Acta, 1989. 992(1): p. 66-70.
							164	FitzGerald, G.A., et al., Analysis of urinary metabolites of thromboxane and prostacyclin by negative-ion chemical-ionization gas chromatography/mass spectrometry. Adv Prostaglandin Thromboxane Leukot Res, 1985. 15: p. 87-90.
							165	Takasaki, W., et al., Enzyme immunoassay of human plasma 11-dehydrothromboxane B2. Thromb Res, 1991. 63(3): p. 331-41.
