# Supplementary material for: Oxylipin metabolism is controlled by mitochondrial β-oxidation during bacterial inflammation
Source: Nat Commun. 2022 Jan 10;13:139. doi: 10.1038/s41467-021-27766-8 (PMC8748967; doi:10.1038/s41467-021-27766-8)
Supplement: Supplementary file 5 — Supplementary Dataset 2 [file 41467_2021_27766_MOESM5_ESM.xlsx]

## Sheet: Supplementary Table 4 
Analyte	Internal Standard (IS)	Retention Time (RT; min)	Declustering potential (DP)	Collision energy (CE)	Molecular mass (g/mol)	Transition		Calibration range (nM)		R2 **	Comment	* for 100nM	Cal range ng on column									Product name	Product number	Size/Quantity	Units	Volume	amount	units	form (s/p)
						Q1 (m/z)	Q3 (m/z)	lower1	upper			** Weighting 1/x2	Lower	upper												(uL)
5-HETE	5(S)-HETE-d8	14.4	-55	-19	320.5	319.2	115.2	1	2000	0.99741			0.0016025	3.205								Lauric Acid	CAY10006626-25 g	25	g	-	25	g	p
8-HETE	5(S)-HETE-d8	14.1	-65	-18	320.5	319.2	155.201	3	1000	0.9988			0.0048075	1.6025								Myristic Acid	CAY13351-1 g	1	g	-	1	g	p
9-HETE	5(S)-HETE-d8	14.27	-50	-20	320.5	319.2	167.2	1	1000	0.99747			0.0016025	1.6025								Palmitic Acid	CAY10006627-10 g	10	g	-	10	g	p
11-HETE	12(S)-HETE-d8	13.91	-60	-19	320.5	319.2	167.202	0.3	1000	0.99889			0.00048075	1.6025								Palmitoleic Acid	CAY10009871-100 mg	100	mg	-	100	mg	p
12-HETE	12(S)-HETE-d8	14.11	-65	-18	320.5	319.2	179.2	1	2000	0.99768			0.0016025	3.205								Stearic Acid	CAY10011298-500 mg	500	mg	-	500	mg	p
15-HETE	15(S)-HETE-d8	13.65	-55	-18	320.5	319.2	219.2	1	2000	0.99812			0.0016025	3.205								Oleic Acid	CAY90260-500 mg	500	mg	-	500	mg	p
20-HETE	20-HETE-d6	12.64	-85	-21	320.5	319.2	275.1	10	1000	0.99708			0.016025	1.6025								Stearidonic Acid	CAY90320-1 mg	1	mg	100	1	mg	s
5-HEPE	5(S)-HETE-d8	13.17	-60	-20	318.5	317.2	115.1	1	1000	0.99867			0.0015925	1.5925								Linoleic Acid (peroxide free)	CAY90150.1-50 mg	50	mg	1000	50	mg	s
8-HEPE	5(S)-HETE-d8	12.8	-65	-19	318.5	317.2	155.2	1	1000	0.99918			0.0015925	1.5925								α-Linolenic Acid	CAY90210-50 mg	50	mg	200	50	mg	s
9-HEPE	5(S)-HETE-d8	12.99	-50	-18	318.5	317.5	167.2	1	1000	0.99906			0.0015925	1.5925								Dihomo-γ-Linolenic Acid	CAY90230-10 mg	10	mg	100	10	mg	s
11-HEPE	12(S)-HETE-d8	12.69	-50	-20	318.5	317.2	167.201	0.3	1000	0.99814			0.00047775	1.5925								Arachidic Acid	CAY9000339-50 mg	50	mg	-	50	mg	p
12-HEPE	12(S)-HETE-d8	12.91	-65	-18	318.5	317.2	179.2	1	1000	0.99847			0.0015925	1.5925								Arachidonic Acid Lipid Maps MS Standard	CAY10007268-50 mg	50	mg	200	50	mg	s
15-HEPE	15(S)-HETE-d8	12.63	-65	-16	318.5	317.2	219.2	1	1000	0.9992			0.0015925	1.5925								Docosahexaenoic Acid	CAY90310-50 mg	50	mg	200	50	mg	s
18-HEPE	15(S)-HETE-d8	12.25	-50	-15	318.5	317.2	259.2	1	1000	0.99961			0.0015925	1.5925								Eicosapentaenoic Acid (peroxide free)	CAY90110.1-10 mg	10	mg	100	10	mg	s
4-HDOHE	5(S)-HETE-d8	14.66	-50	-17	344.5	343.2	101.1	1	2000	0.99838			0.0017225	3.445
7-HDOHE	5(S)-HETE-d8	14.2	-50	-21	344.5	343.2	141.2	10	1000	0.99752			0.017225	1.7225								(±)9-HODE	CAY38400-100 ug	100	ug	100	100	ug	s
8-HDOHE	5(S)-HETE-d8	14.31	-50	-19	344.5	343.2	189.2	3	1000	0.99852			0.0051675	1.7225								(±)13-HODE	CAY38600-100 ug	100	ug	100	100	ug	s
10-HDOHE	12(S)-HETE-d8	13.99	-55	-21	344.5	343.2	153.201	1	1000	0.99937			0.0017225	1.7225
11-HDOHE	12(S)-HETE-d8	14.14	-60	-18	344.5	343.2	121.1	1	1000	0.99875			0.0017225	1.7225								(±)5-HETE	CAY34210-25 ug	25	ug	250	25	ug	s
13-HDOHE	12(S)-HETE-d8	13.87	-55	-19	344.5	343.2	193.1	0.3	1000	0.99953			0.00051675	1.7225								(±)8-HETE	CAY34340-25 ug	25	ug	250	25	ug	s
14-HDOHE	15(S)-HETE-d8	13.99	-45	-17	344.5	343.2	205.2	1	1000	0.99958			0.0017225	1.7225								(±)9-HETE	CAY34400-25 ug	25	ug	250	25	ug	s
16-HDOHE	15(S)-HETE-d8	13.73	-55	-17	344.5	343.2	233.201	0.3	1000	0.9996			0.00051675	1.7225								(±)11-HETE	CAY34500-25 ug	25	ug	250	25	ug	s
17-HDOHE	20-HETE-d6	13.79	-70	-15	344.5	343.2	201.2	30	1000	0.99719			0.051675	1.7225								(±)12-HETE	CAY34550-25 ug	25	ug	250	25	ug	s
20-HDOHE	20-HETE-d6	13.47	-55	-17	344.5	343.2	241.201	1	1000	0.99823			0.0017225	1.7225								(±)15-HETE	CAY34700-25 ug	25	ug	250	25	ug	s
9-HODE	13(S)-HODE-d4	13.34	-85	-23	296.5	295.2	171.1	3	2000	0.99574			0.0044475	2.965								20-HETE	CAY90030-25 ug	25	ug	250	25	ug	s
13-HODE	13(S)-HODE-d4	13.28	-85	-23	296.5	295.2	195.2	3	2000	0.99696			0.0044475	2.965
9-HOTrE	13(S)-HODE-d4	12	-60	-20	294.4	293.2	171.2	1	2000	0.99901			0.001472	2.944								(±)5-HEPE	CAY32200-25 ug	25	ug	250	25	ug	s
13-HOTrE	13(S)-HODE-d4	12.2	-70	-22	294.4	293.2	195.101	3	2000	0.99865			0.004416	2.944								(±)8-HEPE	CAY32340-25 ug	25	ug	250	25	ug	s
5-HETrE	13(S)-HODE-d4	15.49	-70	-19	322.5	321.2	115.1	0.3	2000	0.99895			0.00048375	3.225								(±)9-HEPE	CAY32400-25 ug	25	ug	250	25	ug	s
15-HETrE	13(S)-HODE-d4	14.29	-70	-21	322.5	321.2	221.2	1	2000	0.99777			0.0016125	3.225								(±)11-HEPE	CAY32500-25 ug	25	ug	250	25	ug	s
9-OxoODE	13(S)-HODE-d4	14	-85	-23	294.4	293.2	185.1	3	1000	0.99583			0.004416	1.472								(±)12-HEPE	CAY32540-25 ug	25	ug	250	25	ug	s
13-OxoODE	13(S)-HODE-d4	13.72	-85	-25	294.4	293.2	195.1	10	1000	0.99223			0.01472	1.472								(±)15-HEPE	CAY32700-25 ug	25	ug	250	25	ug	s
5-OxoETE	5(S)-HETE-d8	15.06	-65	-20	318.5	317.2	273.2	3	1000	0.99466			0.0047775	1.5925								(±)18-HEPE	CAY32840-25 ug	25	ug	250	25	ug	s
12-OxoETE	5(S)-HETE-d8	14.36	-75	-20	318.5	317.2	153.1	3	1000	0.99573			0.0047775	1.5925
15-OxoETE	5(S)-HETE-d8	14	-60	-22	318.5	317.2	113.1	1	1000	0.99855			0.0015925	1.5925								(±)4-HDHA	CAY33200-25 ug	25	ug	250	25	ug	s
9,10-DiHOME	Leukotriene B4-d4	10.9	-80	-29	314.5	313.2	201.2	0.3	1000	0.99713			0.00047175	1.5725								(±)7-HDHA	CAY33300-25 ug	25	ug	250	25	ug	s
12,13-DiHOME	Leukotriene B4-d4	10.62	-80	-28	314.5	313.2	183.2	0.3	1000	0.99761			0.00047175	1.5725								(±)8-HDHA	CAY33350-25 ug	25	ug	250	25	ug	s
5,6-DiHETrE	15(S)-HETE-d8	12.64	-75	-24	338.5	337.2	145.1	0.3	1000	0.9989			0.00050775	1.6925								(±)10-HDHA	CAY33400-25 ug	25	ug	250	25	ug	s
8,9-DiHETrE	15(S)-HETE-d8	12.14	-70	-25	338.5	337.2	127.1	1	1000	0.99886			0.0016925	1.6925								(±)11-HDHA	CAY33450-25 ug	25	ug	250	25	ug	s
11,12-DiHETrE	15(S)-HETE-d8	11.79	-65	-26	338.5	337.2	167.1	0.3	1000	0.9994			0.00050775	1.6925								(±)13-HDHA	CAY33500-25 ug	25	ug	250	25	ug	s
14,15-DiHETrE	15(S)-HETE-d8	11.45	-65	-25	338.5	337.2	207.1	0.1	1000	0.99938			0.00016925	1.6925								14(S)-HDHA	CAY15253-25 ug	25	ug	250	25	ug	s
5,6-DiHETE	Leukotriene B4-d4	11.2	-60	-23	336.5	335.2	115.2	100	1000	0.99355			0.16825	1.6825								(±)16-HDHA	CAY33600-25 ug	25	ug	250	25	ug	s
5,15-DiHETE	Leukotriene B4-d4	9.92	-60	-21	336.5	335.3	115.2	1	1000	0.99804			0.0016825	1.6825								(±)17-HDHA	CAY33650-25 ug	25	ug	250	25	ug	s
8,15-DiHETE	Leukotriene B4-d4	9.63	-65	-22	336.5	335.2	235.2	3	1000	0.99637			0.0050475	1.6825								(±)20-HDHA	CAY33750-25 ug	25	ug	250	25	ug	s
14,15-DiHETE	Leukotriene B4-d4	10.35	-65	-23	336.5	335.301	207.2	3	1000	0.99714			0.0050475	1.6825
17,18-DiHETE	Leukotriene B4-d4	9.97	-65	-24	336.5	335.3	247.2	1	1000	0.99775			0.0016825	1.6825								Resolvin E1	CAY10007848-10 ug	10	ug	100	10	ug	s
RvE1	Resolvin D1-d5	3.21	-65	-22	350.5	349.3	195.1	3	1000	0.9978			0.0052575	1.7525								Resolvin D1	CAY10012554-10 ug	10	ug	100	10	ug	s
RvD1	Resolvin D1-d5	7.47	-55	-23	376.5	375.5	215.1	1	1000	0.99748			0.0018825	1.8825								Resolvin D2	CAY10007279-10 ug	10	ug	100	10	ug	s
RvD2	Resolvin D1-d5	6.8	-65	-21	376.5	375.2	141.2	10	1000	0.99605			0.018825	1.8825								Resolvin D3	CAY13834-10 ug	10	ug	100	10	ug	s
RvD3	Resolvin D1-d5	6.49	-65	-24	376.5	375.2	147.1	0.3	1000	0.99901			0.00056475	1.8825								Resolvin D5	CAY10007280-10 ug	10	ug	100	10	ug	s
RvD5	Resolvin D1-d5	10.09	-65	-22	360.5	359.2	199.1	1	1000	0.99843			0.0018025	1.8025
LTB3	Leukotriene B4-d4	11.5	-65	-22	338.5	337.2	195.2	3	1000	0.99432			0.0050775	1.6925								Leukotriene B3	CAY20109-25 ug	25	ug	250	25	ug	s
LTB4	Leukotriene B4-d4	10.22	-70	-23	336.5	335.2	195.1	1	1000	0.99807			0.0016825	1.6825								Leukotriene B4	CAY20110-25 ug	25	ug	250	25	ug	s
20-carboxy LTB4	Leukotriene B4-d4	3.24	-80	-25	366.5	365.2	347.2	10	1000	0.99639			0.018325	1.8325								20-carboxy Leukotriene B4	CAY20180-25 ug	25	ug	250	25	ug	s
20-hydroxy LTB4	Leukotriene B4-d4	3.55	-80	-25	352.5	351.2	195.2	1	1000	0.99745			0.0017625	1.7625								20-hydroxy Leukotriene B4	CAY20190-25 ug	25	ug	250	25	ug	s
6-trans LTB4	Leukotriene B4-d4	9.89	-65	-23	336.5	335.2	195.101	1	1000	0.99686			0.0016825	1.6825								6-trans Leukotriene B4	CAY35250-25 ug	25	ug	250	25	ug	s
LXA4	Resolvin D1-d5	7.32	-55	-19	352.5	351.2	115.2	1	1000	0.99967			0.0017625	1.7625
2001-03-01	Leukotriene B4-d4	10.1	-60	-23	360.5	359.5	250.2	1	1000	0.99527			0.0018025	1.8025								Lipoxin A4	CAY90410-25 ug	25	ug	250	25	ug	s
7,17-DiHDPA	Leukotriene B4-d4	10.38	-65	-20	362.5	361.5	263.3	3	1000	0.99674			0.0054375	1.8125								Maresin 1	CAY10878-10 ug	10	ug	100	10	ug	s
9(10)-EpOME	11(12)-EET (EpETrE) -d11	14.86	-80	-21	296.5	295.3	171.1	0.3	1000	0.99764			0.00044475	1.4825								7(S),17(S)-dihydroxy-8(E),10(Z),13(Z),15(E),19(Z)-Docosapentaenoic Acid	CAY10546-25 ug	25	ug	250	25	ug	s
12(13)-EpOME	11(12)-EET (EpETrE) -d11	14.74	-80	-19	296.5	295.3	195.2	3	1000	0.99594			0.0044475	1.4825
5(6)-EET	11(12)-EET (EpETrE) -d11	15.37	-60	-16	320.5	319.2	191.1	3	1000	0.98933			0.0048075	1.6025								9-OxoODE	CAY38420-25 ug	25	ug	250	25	ug	s
8(9)-EET	11(12)-EET (EpETrE) -d11	15.15	-60	-15	320.5	319.3	167.201	1	1000	0.99683			0.0016025	1.6025								13-OxoODE	CAY38620-25 ug	25	ug	250	25	ug	s
11(12)-EET	11(12)-EET (EpETrE) -d11	15.15	-60	-18	320.5	319.3	167.2	1	1000	0.99697			0.0016025	1.6025								5-OxoETE	CAY34250-25 ug	25	ug	250	25	ug	s
14(15)-EET	11(12)-EET (EpETrE) -d11	14.84	-65	-18	320.5	319.2	219.3	3	1000	0.99771			0.0048075	1.6025								12-OxoETE	CAY34580-25 ug	25	ug	250	25	ug	s
8(9)-EpETE	11(12)-EET (EpETrE) -d11	14.2	-70	-18	318.5	317.2	127.2	10	1000	0.99661			0.015925	1.5925								15-OxoETE	CAY34730-25 ug	25	ug	250	25	ug	s
11(12)-EpETE	11(12)-EET (EpETrE) -d11	14.12	-70	-15	318.5	317.2	167.2	1	1000	0.99541			0.0015925	1.5925
14(15)-EpETE	11(12)-EET (EpETrE) -d11	14.04	-70	-18	318.5	317.2	207.2	1	1000	0.99041			0.0015925	1.5925								9(S)-HOTrE	CAY39420-100 ug	100	ug	100	100	ug	s
17(18)-EpETE	11(12)-EET (EpETrE) -d11	13.7	-75	-16	318.5	317.2	215.2	1	1000	0.99772			0.0015925	1.5925								13(S)-HOTrE	CAY39620-100 ug	100	ug	100	100	ug	s
7(8)-EpDPA	11(12)-EET (EpETrE) -d11	15.2	-60	-16	344.5	343.2	113.1	3	1000	0.99567			0.0051675	1.7225
10(11)-EpDPA	11(12)-EET (EpETrE) -d11	15.08	-65	-15	344.5	343.2	153.2	0.3	1000	0.997			0.00051675	1.7225								5(S)-HETrE	CAY36230-25 ug	25	ug	250	25	ug	s
13(14)-EpDPA	11(12)-EET (EpETrE) -d11	15.02	-70	-15	344.5	343.2	193.2	1	1000	0.99658			0.0017225	1.7225								15(S)-HETrE	CAY36720-25 ug	25	ug	250	25	ug	s
16(17)-EpDPA	11(12)-EET (EpETrE) -d11	14.97	-55	-16	344.5	343.2	233.2	1	1000	0.99841			0.0017225	1.7225
19(20)-EpDPA	11(12)-EET (EpETrE) -d11	14.71	-70	-18	344.5	343.2	241.2	3	1000	0.99689			0.0051675	1.7225								(±)9,10-DiHOME	CAY53400-25 ug	25	ug	250	25	ug	s
PGD1	Prostaglandin D2-d4	6.65	-55	-16	354.5	353.3	317.202	0.3	1000	0.99117			0.00053175	1.7725								(±)12,13-DiHOME	CAY10009832-25 ug	25	ug	250	25	ug	s
PGD2	Prostaglandin D2-d4	6.61	-50	-22	352.5	351.2	271.302	0.3	1000	0.99355			0.00052875	1.7625
PGD3	Prostaglandin D2-d4	5.26	-50	-17	350.5	349.3	269.201	1	1000	0.99386			0.0017525	1.7525								(±)5,6-DHET	CAY51211-25 ug	25	ug	250	25	ug	s
PGE1	Prostaglandin E2-d4	6.53	-60	-18	354.5	353.3	317.2	0.3	1000	0.99802			0.00053175	1.7725								(±)8,9-DHET	CAY51351-25 ug	25	ug	250	25	ug	s
PGE2	Prostaglandin E2-d4	6.2	-60	-19	352.5	351.2	271.3	0.3	1000	0.99813			0.00052875	1.7625								(±)11,12-DHET Lipid Maps MS Standard	CAY51511-25 ug	25	ug	250	25	ug	s
PGE3	Prostaglandin E2-d4	4.86	-60	-17	350.5	349.3	269.2	1	1000	0.99918			0.0017525	1.7525								(±)14,15-DHET	CAY51651-25 ug	25	ug	250	25	ug	s
PGB2	Prostaglandin D2-d4	8.82	-60	-24	334.5	333.3	175.1	0.3	600	0.99525			0.00050175	1.0035
13,14-dihydro-15-keto PGE2	Prostaglandin E2-d4	7.33	-55	-19	352.5	351.2	235.2	3	1000	0.99785			0.0052875	1.7625								5,6-DiHETE	CAY10467-25 ug	25	ug	250	25	ug	s
13,14-dihydro-15-keto PGD2	Prostaglandin D2-d4	8.16	-50	-25	352.5	351.5	207.2	0.3	1000	0.99426			0.00052875	1.7625								5(S),15(S)-DiHETE	CAY35280-25 ug	25	ug	250	25	ug	s
13,14-dihydro-15-keto PF2α	Prostaglandin F2α-d4	7.43	-55	-23	352.5	353.501	113.001	10	1000	0.99551			0.017625	1.7625								8(S),15(S)-DiHETE	CAY35370-25 ug	25	ug	250	25	ug	s
11β-PGE2	Prostaglandin E2-d4	6.38	-55	-23	352.5	351.2	271.2	0.3	1000	0.99841			0.00052875	1.7625								(±)14,15-DiHETE	CAY10006998-25 ug	25	ug	250	25	ug	s
6-keto PGE1	Prostaglandin E2-d4	3.22	-55	-23	368.5	367.2	143.1	1	1000	0.99953			0.0018425	1.8425								(±)17,18-DiHETE	CAY10006999-25 ug	25	ug	250	25	ug	s
8-iso PGE2	Prostaglandin E2-d4	5.94	-55	-21	352.5	351.201	271.001	1	1000	0.99953			0.0017625	1.7625
15-deoxy-Δ12,14-PGJ2	20-HETE-d6	12.44	-65	-18	316.4	315.2	271.2	1	1000	0.99719			0.001582	1.582								9(10)-EpOME	CAY52400-25 ug	25	ug	250	25	ug	s
8-iso-15-keto PGF2α	Prostaglandin F2α-d4	5.37	-50	-23	354.5	351.2	289.2	1	1000	0.99825			0.0017725	1.7725								12(13)-EpOME	CAY52450-25 ug	25	ug	250	25	ug	s
PGF2α	Prostaglandin F2α-d4	5.89	-85	-24	354.5	353.2	309.2	1	1000	0.99401			0.0017725	1.7725
6-keto PGF1α	Prostaglandin F2α-d4	3.3	-75	-26	370.5	369.3	163.2	10	1000	0.99842			0.018525	1.8525								5(6)-EET	CAY50211-25 ug	25	ug	250	25	ug	s
TXB2	Thromboxane B2-d4	4.83	-60	-22	370.5	369.2	169.1	1	1000	0.99901			0.0018525	1.8525								8(9)-EET	CAY50351-25 ug	25	ug	250	25	ug	s
11-dehydro TXB2	11-dehydro Thromboxane B2-d4	6.24	-60	-20	368.5	367.2	305.2	1	1000	0.99922			0.0018425	1.8425								11(12)-EET	CAY50511-25 ug	25	ug	250	25	ug	s
13(S)-HODE-d4	N/A	13.22	-60	-25	300.2	299.2	198.1	N/A	N/A	N/A												14(15)-EET	CAY50651-25 ug	25	ug	250	25	ug	s
5(S)-HETE-d8	N/A	14.32	-55	-19	328.2	327.2	116.1	N/A	N/A	N/A
12(S)-HETE-d8	N/A	14.02	-60	-20	328.2	327.2	184.1	N/A	N/A	N/A												8(9)-EpETE	CAY10470-25 ug	25	ug	250	25	ug	s
15(S)-HETE-d8	N/A	13.55	-65	-22	328.2	327.2	226.1	N/A	N/A	N/A												11(12)-EpETE	CAY10462-25 ug	25	ug	250	25	ug	s
20-HETE-d6	N/A	12.6	-70	-21	326.2	325.2	281.1	N/A	N/A	N/A												14(15)-EpETE	CAY10173-25 ug	25	ug	250	25	ug	s
Leukotriene B4-d4	N/A	10.17	-65	-21	340.2	339.2	197.1	N/A	N/A	N/A												17(18)-EpETE	CAY50861-25 ug	25	ug	250	25	ug	s
Resolvin D1-d5	N/A	7.41	-75	-18	381.2	380.2	141.1	N/A	N/A	N/A
Prostaglandin E2-d4	N/A	6.16	-60	-23	356.2	355.2	275.101	N/A	N/A	N/A												7(8)-EpDPA	CAY10465-25 ug	25	ug	250	25	ug	s
Prostaglandin D2-d4	N/A	6.58	-55	-23	356.2	355.2	275.1	N/A	N/A	N/A												10(11)-EpDPA	CAY10471-25 ug	25	ug	250	25	ug	s
Prostaglandin F2α-d4	N/A	5.86	-80	-24	358.2	357.2	313.2	N/A	N/A	N/A												13(14)-EpDPA	CAY10464-25 ug	25	ug	250	25	ug	s
Thromboxane B2-d4	N/A	4.79	-55	-22	374.2	373.2	173.1	N/A	N/A	N/A												16(17)-EpDPA	CAY10174-25 ug	25	ug	250	25	ug	s
11-dehydro Thromboxane B2-d4	N/A	6.21	-55	-21	372.2	371.2	309.2	N/A	N/A	N/A												19(20)-EpDPA	CAY10175-25 ug	25	ug	250	25	ug	s
11(12)-EET (EpETrE) -d11	N/A	15.09	-65	-18	332.2	331.2	167.1	N/A	N/A	N/A
																							11β-Prostaglandin E2	CAY14510-500 ug	500	ug	100	500	ug	s
																							13,14-dihydro-15-keto Prostaglandin E2	CAY14650-1 mg	1000	ug	100	1000	ug	s
																							Prostaglandin E2	CAY14010-1 mg	1000	ug	-	1000	ug	p
Product name	Arachidonic Acid-d8	Linoleic Acid-d4	13(S)-HODE-d4	5(S)-HETE-d8	12(S)-HETE-d8	15(S)-HETE-d8	20-HETE-d6		Leukotriene B4-d4	Resolvin D1-d5	Prostaglandin E2-d4	Prostaglandin D2-d4	Prostaglandin F2α-d4	Thromboxane B2-d4	11-dehydro Thromboxane B2-d4	11(12)-EET-d11							6-keto Prostaglandin E1	CAY13260-1 mg	1000	ug	-	1000	ug	p
Product number	CAY10007277-500 ug	CAY390150-500 ug	CAY338610-25 ug	CAY334230-25 ug	CAY334570-25 ug	CAY334720-25 ug	CAY390030-25 ug		CAY320110-25 ug	CAY11182-25 ug	CAY314010-50 ug	CAY312010-25 ug	CAY10007275-50 ug	CAY319030-25 ug	CAY319500-25 ug	CAY10006413-25 ug							8-iso Prostaglandin E2	CAY14350-500 ug	500	ug	-	500	ug	p
Molecular mass (g/mol)	312.5	284.5	300.5	328.5	328.5	328.5	326.5		340.5	381.5	356.5	356.5	358.5	374.5	372.5	331.5							13,14-dihydro-15-keto Prostaglandin D2 Lipid Maps MS Standard	CAY10007208-500 ug	500	ug	50	500	ug	s
Size/Quantity (ordered)	500	500	25	25	25	25	25		25	25	50	25	50	25	25	25							8-iso-15-keto Prostaglandin F2α	CAY16390-100 ug	100	ug	100	100	ug	s
Units	ug	ug	ug	ug	ug	ug	ug		ug	ug	ug	ug	ug	ug	ug	ug							Prostaglandin F2α	CAY16010-1 mg	1000	ug	-	1000	ug	p
Volume (uL)	50	100	250	250	250	250	250		250	250	100	250	500	250	250	250							13,14-dihydro-15-keto Prostaglandin F2α Lipid Maps MS Standard	CAY10007226-1 mg	1000	ug	100	1000	ug	s
amount received (ug)	500	500	25	25	25	25	25		25	25	50	25	50	25	25	25							6-keto Prostaglandin F1α	CAY15210-1 mg	1000	ug	-	1000	ug	p
units	ug	ug	ug	ug	ug	ug	ug		ug	ug	ug	ug	ug	ug	ug	ug							Thromboxane B2	CAY19030-1 mg	1000	ug	-	1000	ug	p
form (s/p)	s	s	s	s	s	s	s		s	s	s	s	s	s	s	s							11-dehydro Thromboxane B2 Lipid Maps MS Standard	CAY10007239-100 ug	100	ug	200	100	ug	s
c ug/mL	10000	5000	100	100	100	100	100		100	100	500	100	100	100	100	100							Prostaglandin B2	CAY11210-1 mg	1000	ug	100	1000	ug	s
10/1000 dilution ( c ug/mL)	100	50																					Prostaglandin D1	CAY12000-1 mg	1000	ug	-	1000	ug	p
																							Prostaglandin D2	CAY12010-1 mg	1000	ug	-	1000	ug	p
Ist (nM)	320000	175747	332779	304414	304414	304414	306279		293686	262123	1.40252e+06	280505	278940	267023	268456	301659							Prostaglandin D3	CAY12990-25 ug	25	ug	50	25	ug	s
																							Prostaglandin E1	CAY13010-1 mg	1000	ug	-	1000	ug	p
Target 1 (ug/ml)	0.234375	0.213375	0.225375	0.246375	0.246375	0.246375	0.244875		0.255375	0.286125	0.267375	0.267375	0.268875	0.280875	0.279375	0.248625							Prostaglandin E3	CAY14990-50 ug	50	ug	50	50	ug	s
Target 1 (nM)	750	750	750	750	750	750	750		750	750	750	750	750	750	750	750							Prostaglandin J2	CAY18500-500 ug	500	ug
Group	G IS																						15-deoxy-Δ12,14-Prostaglandin J2	CAY18570-100 ug	100	ug	100	100	ug	s
Vol. (uL)	23.4375	42.675	22.5375	24.6375	24.6375	24.6375	24.4875		25.5375	28.6125	5.3475	26.7375	26.8875	28.0875	27.9375	24.8625
Final Vol (mL)	10	10	10	10	10	10	10		10	10	10	10	10	10	10	10							Arachidonic Acid-d8 Lipid Maps MS Standard	CAY10007277-500 ug	500	ug	50	500	ug	s
Solvent	MeOH	MeOH	MeOH	MeOH	MeOH	MeOH	MeOH		MeOH	MeOH	MeOH	MeOH	MeOH	MeOH	MeOH	MeOH							Linoleic Acid-d4	CAY390150-500 ug	500	ug	100	5000	ug	s
Vol used (uL)	23	39	23	25	25	25	25		26	29	5	27	27	28	28	25							13(S)-HODE-d4	CAY338610-25 ug	25	ug	250	25	ug	s
																							5(S)-HETE-d8	CAY334230-25 ug	25	ug	250	25	ug	s
Final concentration (ug/mL)	0.23	0.195	0.23	0.25	0.25	0.25	0.25		0.26	0.29	0.25	0.27	0.27	0.28	0.28	0.25							12(S)-HETE-d8	CAY334570-25 ug	25	ug	250	25	ug	s
Final concentration (nM)	736	685.413	765.391	761.035	761.035	761.035	765.697		763.583	760.157	701.262	757.363	753.138	747.664	751.678	754.148							15(S)-HETE-d8	CAY334720-25 ug	25	ug	250	25	ug	s
																							20-HETE-d6	CAY390030-25 ug	25	ug	250	25	ug	s
IS IS MADE UP AT 10X CONC, AND THEN 10UL ADDED TO																							Leukotriene B4-d4	CAY320110-25 ug	25	ug	250	25	ug	s
SAMPLES TO GIVE FINAL nM CONC OF 10 X LESS.																							Resolvin D1-d5	CAY11182-25 ug	25	ug	250	25	ug	s
																							Prostaglandin E2-d4	CAY314010-50 ug	50	ug	100	50	ug	s
ng internal standards added to lavages for mouse in vivo measurement of oxylipins																							Prostaglandin D2-d4	CAY312010-25 ug	25	ug	250	25	ug	s
																							Prostaglandin F2α-d4 Lipid Maps MS Standard	CAY10007275-50 ug	50	ug	500	50	ug	s
IS	ng added per lavage																						Thromboxane B2-d4	CAY319030-25 ug	25	ug	250	25	ug	s
Arachidonic Acid-d8	1.725																						11-dehydro Thromboxane B2-d4	CAY319500-25 ug	25	ug	250	25	ug	s
Linoleic Acid-d4	1.575																						11(12)-EET-d11	CAY10006413-25 ug	25	ug	250	25	ug	s
13(S)-HODE-d4	1.725
5(S)-HETE-d8	1.875
12(S)-HETE-d8	1.875
15(S)-HETE-d8	1.875
20-HETE-d6	1.875
Leukotriene B4-d4	1.95
Resolvin D1-d5	2.175
Prostaglandin E2-d4	1.875
Prostaglandin D2-d4	2.025
Prostaglandin F2α-d4	2.025
Thromboxane B2-d4	2.1
11-dehydro Thromboxane B2-d4	2.1
11(12)-EET-d11	1.875
