# Supplementary material for: Oxylipin metabolism is controlled by mitochondrial β-oxidation during bacterial inflammation
Source: Nat Commun. 2022 Jan 10;13:139. doi: 10.1038/s41467-021-27766-8 (PMC8748967; doi:10.1038/s41467-021-27766-8)
Supplement: Supplementary file 7 — Source Data [file 41467_2021_27766_MOESM7_ESM.xlsx]

## Sheet: Fig 1AB, FigS1AB 
Figure 1 Heatmap		Note that all red are set at 50% LOD as requested during the review, and this value is used for stats purposes only, however the lipid was not detected in the sample and thus a value of zero is shown on figures.
	(n = 10)	5-HETE	8-HETE	9-HETE	11-HETE	12-HETE	15-HETE	11-HEPE	12-HEPE	15-HEPE	10-HDOHE	13-HDOHE	14-HDOHE	16-HDOHE	17-HDOHE	9-HODE	13-HODE	9-HOTrE	13-HOTrE	15-HETrE	9-OxoODE	13-OxoODE	12-OxoETE	15-OxoETE	9,10-DiHOME	12,13-DiHOME	5,6-DiHETrE	8,9-DiHETrE	11,12-DiHETrE	14,15-DiHETrE	14,15-DiHETE	17,18-DiHETE	6-trans LTB4	7,14-diHDOHE	9(10)-EpOME	12(13)-EpOME	5(6)-EET	10(11)-EpDPA	19(20)-EpDPA	PGD2	PGE1	PGE2	8-iso PGE2	PGF2α	6-keto PGF1α	TXB2	PGF2α	6-keto PGF1α	TXB2
	Enzyme	5-LOX	unknown	unknown, non-enzymatic	LOX, COX	LOX	LOX, COX	LOX, COX	LOX	LOX	unknown	unknown	LOX	unknown	LOX	LOX	LOX	LOX	LOX	LOX	LOX	LOX	LOX	LOX	CYP	CYP	CYP	CYP	CYP	CYP	CYP	CYP	LOX	12/15-LOX	CYP	CYP	CYP	CYP	CYP	COX	COX	COX	COX	COX	COX	COX	COX	COX	COX
	Vehicle 1	0.0086	0.083	0.029	0.062849	2.96516	0.347013	0.0027	0.107663	0.192071	0.0591	0.025671	3.25461	0.0054	0.0086	2.38922	30.5599	0.213887	9.88078	0.166439	0.501098	2.25059	1.06271	0.089552	1.01233	2.38482	0.0049	0.006	0.032879	0.067674	0.024	0.402116	0.025652	0.0072	0.435761	1.16162	0.007	0.0019	0.151238	0.00574	0.0066	0.017842	0.0083	0.0086	0.056	0.021	0.010344	0.178801	0.084202
	Vehicle 2	0.0086	0.083	0.029	0.084691	3.00825	0.325709	0.0027	0.098756	0.147504	0.037515	0.0022	2.02396	0.0054	0.0086	2.39265	13.4608	0.223114	6.98164	0.05273	0.432003	0.845393	1.28654	0.075895	2.05517	4.72166	0.0049	0.040675	0.039478	0.091954	0.024	0.77525	0.036108	0.0072	0.353985	1.21667	0.007	0.0019	0.0192	0.00574	0.0066	0.018381	0.0083	0.0086	0.056	0.021	0.01428	0.266718	0.06868
	Vehicle 3	0.0086	0.083	0.255857	0.137658	6.30168	0.587697	0.0027	0.190834	0.267132	0.096554	0.048646	4.23041	0.0054	0.0086	2.28997	22.7478	0.199278	12.2195	0.131007	0.437305	1.506	4.28774	0.174734	1.43481	3.35944	0.0049	0.037857	0.040715	0.084245	0.024	1.10251	0.093415	0.0072	0.648514	1.90396	0.007	0.0019	0.0192	0.00574	0.0066	0.028496	0.0083	0.0086	0.056	0.021	0.018341	0.390562	0.087831
	Vehicle 4	0.0086	0.083	0.421979	0.143119	8.78649	1.07427	0.0027	0.294443	0.476724	0.092428	0.064167	7.27841	0.0054	0.0086	5.27245	90.2495	0.454857	44.2497	0.430535	1.87677	5.97419	4.30044	0.320778	2.16103	5.77637	0.0049	0.0517	0.051477	0.118352	0.024	0.904011	0.123696	0.0072	2.07089	5.69556	0.007	0.0019	0.0192	0.00574	0.0066	0.018805	0.0083	0.0086	0.056	0.021	0.019763	0.387636	0.101665
	Vehicle 5	0.0086	0.083	0.187278	0.090215	4.47098	0.469031	0.0027	0.124146	0.183798	0.055372	0.0022	2.29636	0.0054	0.0086	0.448462	3.51878	0.033081	1.07465	0.050062	0.175445	0.294833	2.56955	0.123852	0.339155	0.803107	0.0049	0.006	0.027851	0.061717	0.024	0.846172	0.069511	0.0072	0.173025	0.658744	0.007	0.0019	0.0192	0.00574	0.0066	0.02568	0.0083	0.0086	0.056	0.021	0.01179	0.318115	0.084281
	Vehicle 6	0.0086	0.083	0.029	0.060924	1.90664	0.204975	0.0027	0.065307	0.096595	0.042464	0.0022	2.10268	0.0054	0.0086	1.24469	8.39397	0.147857	2.25102	0.027673	0.233472	0.337381	0.318525	0.0072	1.97793	4.93028	0.0049	0.071226	0.071166	0.142232	0.024	0.754553	0.024	0.0072	0.359977	0.966652	0.007	0.0019	0.338976	0.00574	0.0066	0.021862	0.0083	0.0086	0.056	0.021	0.0086	0.111895	0.050832
	Vehicle 7	0.0086	0.083	0.029	0.105234	6.24309	0.862782	0.0027	0.163364	0.42817	0.077291	0.042821	5.14292	0.0054	0.0086	1.88247	46.6866	0.235028	12.77	0.256681	0.515904	4.01691	1.41009	0.0072	1.03459	2.52406	0.0049	0.054899	0.050737	0.096536	0.024	0.550206	0.041736	0.0072	0.444299	1.14213	0.007	0.0019	0.0192	0.00574	0.0066	0.019602	0.0083	0.0086	0.056	0.021	0.0086	0.184169	0.050614
	Vehicle 8	0.0086	0.083	0.029	0.135298	5.55216	0.674515	0.0027	0.175387	0.39075	0.105797	0.078027	5.32695	0.0054	0.0086	1.83704	25.7433	0.281197	10.4231	0.076724	0.408521	1.15479	1.32436	0.0072	2.32288	5.94676	0.0049	0.062674	0.065814	0.139877	0.024	1.10887	0.042134	0.0072	1.04422	1.89722	0.007	0.0019	0.0192	0.00574	0.0066	0.018239	0.0083	0.0086	0.056	0.021	0.0086	0.156345	0.049651
	Vehicle 9	0.0086	0.083	0.029	0.137339	5.7383	0.832985	0.0027	0.106525	0.238462	0.073881	0.0022	3.64545	0.0054	0.0086	1.74916	44.3672	0.207739	18.8508	0.178363	0.625371	2.43095	2.23354	0.0072	2.27182	6.64045	0.0049	0.080011	0.090524	0.204063	0.024	1.25021	0.051563	0.0072	0.821252	2.10805	0.007	0.0019	0.0192	0.00574	0.0066	0.020517	0.0083	0.0086	0.056	0.021	0.0086	0.216891	0.065981
	Vehicle 10	0.0086	0.083	0.029	0.098593	4.07408	0.613839	0.0027	0.100689	0.293689	0.053498	0.038761	2.99913	0.0054	0.0086	1.20885	21.6848	0.15797	9.27957	0.106161	0.46914	1.33206	1.09139	0.290227	1.60721	4.57661	0.0049	0.046367	0.04675	0.103941	0.024	0.743922	0.041491	0.0072	0.610232	1.3116	0.007	0.0019	0.0192	0.00574	0.0066	0.017803	0.0083	0.0086	0.056	0.021	0.0086	0.151955	0.049545
	Etomoxir 1	0.0086	0.083	0.104179	0.07536	5.11101	0.668057	0.0027	0.186911	0.294498	0.068844	0.049557	4.52711	0.0054	0.0086	4.05436	83.9969	0.33438	17.2112	0.443265	1.25908	5.34504	1.79352	0.140846	0.513027	1.02751	0.0049	0.006	0.02574	0.046968	0.024	0.545402	0.024	0.0072	1.20444	3.09651	0.007	0.0019	0.0192	0.00574	0.0066	0.023046	0.0083	0.0086	0.056	0.021	0.014387	0.056	0.083206
	Etomoxir 2	0.0086	0.083	0.029	0.048518	2.12369	0.323147	0.0027	0.059472	0.150784	0.037192	0.0022	2.17632	0.0054	0.0086	1.03961	8.10707	0.120132	2.96241	0.05332	0.197709	0.69621	1.40594	0.093329	0.862953	2.14487	0.0049	0.03326	0.038228	0.081624	0.024	0.623787	0.026406	0.0072	0.125772	0.619397	0.007	0.0019	0.0192	0.00574	0.0066	0.012553	0.0083	0.0086	0.056	0.021	0.00467	0.056	0.064344
	Etomoxir 3	0.0086	0.083	0.283998	0.157353	7.51698	0.929014	0.0027	0.180075	0.287313	0.09845	0.0022	4.64218	0.0054	0.0086	4.45862	66.494	0.409439	25.2762	0.293682	1.71223	5.00728	3.72862	0.293471	2.10062	5.33085	0.0049	0.054908	0.085523	0.177887	0.46155	1.51664	0.104848	0.0072	0.614703	1.89966	0.007	0.0019	0.0192	0.00574	0.0066	0.021001	0.0083	0.0086	0.056	0.021	0.030651	0.329631	0.095702
	Etomoxir 4	0.0086	0.083	0.318359	0.124166	7.09213	1.00797	0.0027	0.157501	0.375803	0.070825	0.0022	3.67446	0.0054	0.0086	1.72372	24.1846	0.167893	10.4403	0.183646	0.461882	2.79095	5.18392	0.426645	0.916278	2.3025	0.0049	0.037053	0.036619	0.089005	0.024	0.923471	0.069517	0.0072	0.756003	2.11827	0.007	0.0019	0.0192	0.00574	0.0066	0.021768	0.0083	0.0086	0.056	0.021	0.013313	0.383978	0.074231
	Etomoxir 5	0.0086	0.083	0.403021	0.205452	8.86801	1.42548	0.0027	0.282321	0.518587	0.092603	0.051973	4.22913	0.0054	0.0086	2.609	38.118	0.254661	13.8957	0.228661	0.663085	3.04344	5.42559	0.406731	1.02953	2.30473	0.0049	0.031611	0.044881	0.113315	0.024	1.30273	0.083877	0.0072	0.914729	2.35275	0.30322	0.0019	0.0192	0.00574	0.0066	0.045145	0.0083	0.0086	0.056	0.021	0.034701	0.643405	0.114972
	Etomoxir 6	0.086949	0.083	0.029	0.077051	3.52172	0.415908	0.0027	0.088047	0.21602	0.050714	0.0022	2.78712	0.0054	0.0086	0.633709	18.9639	0.064943	4.38886	0.101937	0.324685	2.50738	0.749442	0.0072	0.263264	0.519599	0.0049	0.006	0.029226	0.036508	0.024	0.364054	0.024	0.0072	0.280138	0.826166	0.007	0.0019	0.0192	0.00574	0.0066	0.022937	0.0083	0.0086	0.056	0.10631	0.0086	0.275574	0.10631
	Etomoxir 7	0.099525	0.083	0.029	0.203011	10.4219	1.16412	0.0027	0.158582	0.30728	0.08032	0.0022	5.99818	0.0054	0.0086	3.42308	140.631	0.194813	21.8504	0.438646	1.41726	9.95325	2.07919	0.388207	0.184691	0.327014	0.0049	0.006	0.033689	0.041731	0.024	0.525373	0.097573	0.0072	0.668482	1.60441	0.007	0.0019	0.0192	0.00574	0.0066	0.081292	0.0083	0.0086	0.895278	0.321116	0.0086	0.895278	0.321116
	Etomoxir 8	0.0086	0.083	0.029	0.122563	9.15951	1.01079	0.0027	0.230868	0.400876	0.0092	0.0022	3.23006	0.0054	0.0086	1.05617	47.0269	0.080104	12.5697	0.182729	0.443465	2.63967	3.59195	0.532049	0.231401	0.473203	0.0049	0.006	0.031704	0.047382	0.024	0.930237	0.087825	0.0072	0.818732	2.01232	0.007	0.0019	0.0192	0.00574	0.0066	0.018286	0.0083	0.0086	0.056	0.021	0.0086	0.224598	0.064135
	Etomoxir 9	0.255467	0.083	0.029	0.287548	13.2382	1.7757	0.0027	0.394279	0.879166	0.173391	0.102602	8.83636	0.0054	4.42632	3.29075	50.3161	0.387276	19.2013	0.215537	0.597487	1.71111	2.36057	0.425473	2.52738	6.28373	0.0049	0.006	0.078002	0.155037	0.232883	1.12457	0.056134	0.0072	1.68009	4.0494	0.007	0.0019	0.364368	0.00574	0.0066	0.055676	0.0083	0.0086	0.619319	0.129518	0.0086	0.619319	0.129518
	Etomoxir 10	0.0086	0.083	0.029	0.157643	10.0625	1.15105	0.0027	0.253667	0.45034	0.083469	0.0022	4.85505	0.0054	0.0086	2.01066	74.1826	0.174741	21.6995	0.356123	1.13169	4.57011	2.62859	0.494414	0.196654	0.381696	0.0049	0.006	0.02595	0.055299	0.024	0.66275	0.055218	0.0072	1.75602	3.73072	0.007	0.0019	0.0192	0.00574	0.0066	0.026239	0.0083	0.0086	0.056	0.021	0.0086	0.351744	0.064572
	LPS 1	0.428539	0.456137	0.147277	0.272702	4.48313	0.713958	0.0027	0.126478	0.285451	0.097621	0.128951	5.86167	0.052385	2.01325	4.48995	23.3786	0.346473	6.85572	0.10553	0.553601	1.29384	1.9194	0.194389	3.52001	9.55997	0.036047	0.141759	0.140742	0.336779	0.452013	2.12938	0.073373	0.080724	0.251387	0.790038	0.202815	0.0019	0.566991	0.092822	0.028821	0.372401	0.04097	0.0086	1.31429	0.247819	0.019205	1.31429	0.247819
	LPS 2	0.315727	0.083	0.206635	0.226166	4.99607	0.86111	0.016044	0.157461	0.406348	0.095726	0.100631	5.75028	0.033903	2.0013	4.24567	23.3795	0.318662	7.58144	0.120573	0.546726	1.28089	2.40597	0.204734	2.25667	5.56946	0.027868	0.09766	0.132317	0.287588	0.4218	1.45233	0.07152	0.089845	0.300438	0.949556	0.184125	0.0019	0.505377	0.00574	0.025109	0.273506	0.026232	0.0086	0.056	0.178551	0.008457	0.791429	0.178551
	LPS 3	0.482022	1.04511	0.378149	0.320868	8.75883	1.43027	0.0027	0.217759	0.597538	0.22024	0.155186	10.5592	0.034584	3.49171	4.63357	33.4259	0.400887	11.4091	0.139484	0.697253	2.00077	4.4479	0.465544	2.31549	6.21917	0.033774	0.126743	0.136226	0.294021	0.44043	1.55455	0.136748	0.155126	0.328734	1.01356	0.25403	0.0019	0.612289	0.090673	0.02283	0.285717	0.029747	0.0086	1.30167	0.277562	0.024232	1.30167	0.277562
	LPS 4	0.660736	1.20563	0.332706	0.366606	9.1029	1.58138	0.030607	0.267876	0.728362	0.180693	0.144548	10.6356	0.042674	3.44089	5.80993	35.4181	0.434095	13.0736	0.149531	0.7799	2.18917	4.18934	0.512812	2.31453	5.89805	0.036545	0.112798	0.146096	0.334312	0.398431	1.42651	0.120386	0.169852	0.373364	1.04159	0.214453	0.0019	0.551856	0.071063	0.02705	0.332081	0.037588	0.0086	1.39086	0.331391	0.022092	1.39086	0.331391
	LPS 5	0.415477	0.660728	0.216664	0.255531	5.82937	0.984613	0.0027	0.143178	0.37246	0.107097	0.084751	5.56865	0.031789	2.20788	3.05167	15.4975	0.251435	5.34446	0.107608	0.402985	1.05932	2.71393	0.236889	1.85735	4.95147	0.026818	0.105803	0.13097	0.287723	0.399625	1.77933	0.080991	0.078514	0.172291	0.594909	0.157204	0.0019	0.305223	0.089368	0.016893	0.226584	0.027164	0.0086	1.24716	0.207938	0.013345	1.24716	0.207938
	LPS 6	0.310335	0.083	0.029	0.274729	7.30508	1.05738	0.036788	0.303314	0.809912	0.185428	0.175997	11.7785	0.027322	4.49889	4.91516	38.2271	0.534113	15.6142	0.159921	0.826108	2.32443	1.23646	0.379825	2.46464	6.11061	0.0049	0.087083	0.094033	0.202672	0.327261	1.19911	0.077098	0.0072	0.573577	1.55514	0.179501	0.0019	0.466827	0.00574	0.052635	0.558172	0.072047	0.0086	1.01762	0.277964	0.0086	1.01762	0.277964
	LPS 7	0.340239	0.083	0.029	0.253952	8.96418	1.13557	0.0027	0.241178	0.520205	0.195174	0.16241	12.572	0.050081	4.06877	3.5569	36.6838	0.358952	13.4619	0.199631	0.885417	2.56457	1.35044	0.37395	2.91859	7.41468	0.0049	0.129568	0.13451	0.288226	0.296422	1.7853	0.072786	0.0072	0.983335	2.2207	0.007	0.0019	0.527361	0.00574	0.022998	0.282468	0.035946	0.0086	0.848694	0.183518	0.028271	0.848694	0.183518
	LPS 8	0.460986	0.083	0.029	0.398595	9.01944	1.0952	0.047949	0.415719	0.704906	0.239049	0.210464	11.0898	0.066305	4.32046	6.47824	46.75	0.711033	17.011	0.16752	1.02198	1.98122	1.188	0.25752	3.40626	8.23541	0.055848	0.191311	0.242862	0.461151	0.819225	2.16508	0.057398	0.0072	1.04197	2.38388	0.295812	0.0019	1.07321	0.075146	0.021957	0.265936	0.038619	0.0086	1.06449	0.183634	0.032855	1.06449	0.183634
	LPS 9	0.307962	0.083	0.029	0.296753	5.24065	0.823855	0.0027	0.193035	0.486235	0.160693	0.154117	7.52937	0.052341	2.98732	3.86696	22.8797	0.390912	8.31581	0.11353	0.636909	1.3884	0.922311	0.286476	2.09255	5.45418	0.052823	0.152689	0.197799	0.349133	0.544762	1.94998	0.059534	0.0072	0.322437	0.971805	0.007	0.0019	0.616355	0.086863	0.02604	0.267254	0.040151	0.0086	0.980494	0.255981	0.0086	0.980494	0.255981
	LPS 10	0.480394	0.083	0.029	0.524895	15.6017	2.20193	0.057014	0.502686	1.26825	0.385619	0.276971	18.6148	0.040871	7.70158	8.23956	68.707	0.712852	26.5645	0.256965	1.93563	3.53365	3.13907	0.738708	3.27208	8.43956	0.043298	0.149328	0.169361	0.365698	0.618318	2.25394	0.131886	0.0072	0.863089	2.08765	0.007	0.0019	0.674539	0.125052	0.045889	0.516006	0.065204	0.0086	1.85717	0.287373	0.032793	1.85717	0.287373
	LPS + Etomoxir 1	0.313962	2.20386	0.7426	0.492048	15.5133	2.35759	0.034128	0.416415	1.05782	0.395211	0.259548	35.8749	0.112307	5.39645	22.0395	161.275	1.01489	53.7137	0.165907	5.80874	12.9003	10.3845	0.981756	5.46258	17.1355	0.132617	0.34806	0.400084	0.872019	0.861104	2.21207	0.158166	0.417952	2.28866	5.26377	0.345928	0.044844	0.877495	0.07934	0.040255	0.364618	0.046308	0.0086	1.17171	0.318701	0.052544	1.17171	0.318701
	LPS + Etomoxir 2	0.36455	0.895184	0.321533	0.404054	11.7525	1.57668	0.050925	0.566068	0.971022	0.36392	0.240965	19.4056	0.07205	5.51035	8.74084	62.1028	0.762837	22.1296	0.243324	1.02564	3.07691	3.17939	0.276442	4.21651	10.2944	0.111852	0.339751	0.548586	0.787998	1.55009	2.43222	0.048544	0.124913	2.01205	4.76468	0.660347	0.065592	1.15991	0.061533	0.028529	0.297063	0.033523	0.0086	0.056	0.221111	0.047744	0.671234	0.221111
	LPS + Etomoxir 3	0.361598	1.91465	0.638108	0.421307	13.9775	1.91681	0.046828	0.415498	1.04606	0.406233	0.282586	22.1761	0.057046	6.2311	6.53363	58.0269	0.49509	19.5528	0.213526	0.970508	4.21631	11.7241	0.965512	2.86819	8.17141	0.069026	0.19963	0.26453	0.45304	0.865884	1.90527	0.156296	0.260095	0.795832	1.84592	0.369909	0.0019	0.952879	0.067738	0.031971	0.329121	0.033781	0.0086	1.13616	0.256688	0.049565	1.13616	0.256688
	LPS + Etomoxir 4	0.314614	1.11801	0.483185	0.392128	9.9962	1.53995	0.052023	0.391547	0.995903	0.301726	0.248368	19.1054	0.081024	5.25065	8.45299	67.4496	0.628634	23.4012	0.184675	1.21362	3.73083	5.83029	0.454692	4.88973	13.2421	0.143922	0.418195	0.719584	1.06602	2.66498	4.11897	0.107822	0.263563	0.598458	1.64191	0.458674	0.02636	1.18902	0.066223	0.025509	0.264156	0.033313	0.0086	0.914018	0.261271	0.035031	0.914018	0.261271
	LPS + Etomoxir 5	0.35844	1.20848	0.416504	0.3608	10.808	1.82292	0.039373	0.311362	0.805341	0.273721	0.207405	18.2552	0.064665	4.85838	7.29457	49.6631	0.38743	15.2059	0.22318	1.05813	3.57445	4.6243	0.516101	2.98808	8.98652	0.064001	0.200488	0.218163	0.418992	0.587809	1.53825	0.104046	0.182727	0.813753	1.88755	0.297059	0.025487	0.626082	0.052482	0.034261	0.371034	0.041017	0.0086	1.20614	0.282214	0.033226	1.20614	0.282214
	LPS + Etomoxir 6	0.467311	0.083	0.029	0.607291	17.6889	2.04256	0.051308	0.559297	0.980598	0.399895	0.250562	20.1471	0.053429	7.27116	7.18578	49.8334	0.513789	16.7132	0.319933	1.24815	3.02688	2.19215	0.53906	4.1803	11.7819	0.056153	0.21896	0.270144	0.498583	0.723537	1.93502	0.088213	0.0072	1.30156	2.85634	0.29048	0.0019	0.791187	0.138916	0.096148	1.00467	0.12729	0.0086	3.01377	0.44146	0.039537	3.01377	0.44146
	LPS + Etomoxir 7	0.591717	0.083	0.029	0.66086	15.7936	2.30332	0.065608	0.557658	1.416	0.456891	0.363839	25.7373	0.082236	9.98784	9.78532	72.021	0.727564	24.153	0.30962	1.60261	3.52424	3.10999	0.545799	4.22401	11.9613	0.121432	0.403459	0.536609	0.844888	1.56338	3.22276	0.125997	0.0072	0.636176	1.46228	0.318439	0.0019	1.65546	0.134464	0.096841	0.862862	0.11018	0.044557	2.81904	0.438733	0.044557	2.81904	0.438733
	LPS + Etomoxir 8	0.683968	0.083	0.029	0.86477	31.2038	3.45953	0.097414	1.41464	2.00358	0.6721	0.457466	33.081	0.075726	11.5629	11.9488	81.7456	1.13204	32.681	0.453057	1.80672	3.94877	1.98055	0.663683	3.57332	9.61184	0.077629	0.293702	0.429193	0.712134	1.10356	2.32616	0.116519	0.0072	3.28636	6.66809	0.53683	0.0019	0.903828	0.169604	0.075682	0.831448	0.12093	0.053246	3.25971	0.614723	0.053246	3.25971	0.614723
	LPS + Etomoxir 9	0.620792	0.083	0.029	0.743175	17.8365	2.34822	0.093131	0.803297	1.63467	0.582912	0.462165	27.9268	0.123814	10.7005	10.5157	58.3841	0.999043	21.0769	0.329047	1.45836	2.64449	1.8123	0.542555	3.96385	10.8348	0.133682	0.378777	0.553806	0.867121	1.69424	3.51401	0.117208	0.0072	1.50726	3.21336	0.421012	0.0019	1.1363	0.207641	0.091239	0.827069	0.133891	0.052349	3.07709	0.599779	0.052349	3.07709	0.599779
	LPS + Etomoxir 10	0.627066	0.083	0.029	0.622559	11.8493	2.09695	0.07665	0.564879	1.49246	0.385052	0.320049	19.1721	0.074262	8.54341	11.1275	63.1036	0.808581	25.3293	0.322994	1.73165	2.92186	3.40856	0.602103	3.79345	9.61057	0.102185	0.339833	0.490769	0.78704	1.72497	3.19428	0.112375	0.0072	0.624065	1.23626	0.301503	0.0019	1.13423	0.218576	0.100571	0.837277	0.128439	0.084166	3.24392	0.434731	0.084166	3.24392	0.434731
																																												lower has no variation thus this causes issues
																																												cant do matrix match calibration for all sample types, so long as the IS is fine it should be ok
		ANOVA analysis	https://astatsa.com/OneWay_Anova_with_TukeyHSD/						A: Vehicle, B: Etomixir, C: LPS, D: LPS, Etomoxir
	12-HETE	treatments	Tukey HSD	Tukey HSD	Tukey HSD		5-HETE	treatments	Tukey HSD	Tukey HSD	Tukey HSD		11,12-DiHETrE	treatments	Tukey HSD	Tukey HSD	Tukey HSD		15-HETrE	treatments	Tukey HSD	Tukey HSD	Tukey HSD		9,10-DiHOME	treatments	Tukey HSD	Tukey HSD	Tukey HSD		14,15-DiHETrE	treatments	Tukey HSD	Tukey HSD	Tukey HSD		7,14-diHDOHE	treatments	Tukey HSD	Tukey HSD	Tukey HSD		19(20)-EpDPA	treatments	Tukey HSD	Tukey HSD	Tukey HSD
		pair	Q statistic	p-value	inferfence			pair	Q statistic	p-value	inferfence			pair	Q statistic	p-value	inferfence			pair	Q statistic	p-value	inferfence			pair	Q statistic	p-value	inferfence			pair	Q statistic	p-value	inferfence			pair	Q statistic	p-value	inferfence			pair	Q statistic	p-value	inferfence
		A vs B	2.2221	0.408656	insignificant			A vs B	1.318	0.765259	insignificant			A vs B	0.3345	0.899995	insignificant			A vs B	3.1495	0.135166	insignificant			A vs B	3.2379	0.119639	insignificant			A vs B	0.6144	0.899995	insignificant			A vs B	0	0.899995	insignificant			A vs B	0.1791	0.899995	insignificant
		A vs C	2.3951	0.342089	insignificant			A vs C	13.0374	0.0010053	** p<0.01			A vs C	3.8368	0.0477867	* p<0.05			A vs C	0.1355	0.899995	insignificant			A vs C	4.469	0.0161222	* p<0.05			A vs C	4.2561	0.0235248	* p<0.05			A vs C	2.1169	0.451185	insignificant			A vs C	8.8256	0.0010053	** p<0.01
		A vs D	8.5004	0.0010053	** p<0.01			A vs D	14.6261	0.0010053	** p<0.01			A vs D	14.9054	0.0010053	** p<0.01			A vs D	3.9752	0.0380434	* p<0.05			A vs D	10.489	0.0010053	** p<0.01			A vs D	12.4496	0.0010053	** p<0.01			A vs D	4.7733	0.0092185	** p<0.01			A vs D	16.4257	0.0010053	** p<0.01
		B vs C	0.173	0.899995	insignificant			B vs C	11.7194	0.0010053	** p<0.01			B vs C	4.1713	0.0272613	* p<0.05			B vs C	3.0141	0.162787	insignificant			B vs C	7.7069	0.0010053	** p<0.01			B vs C	3.6417	0.0653257	insignificant			B vs C	2.1169	0.451185	insignificant			B vs C	9.0047	0.0010053	** p<0.01
		B vs D	6.2782	0.0010053	** p<0.01			B vs D	13.3081	0.0010053	** p<0.01			B vs D	15.2399	0.0010053	** p<0.01			B vs D	0.8257	0.899995	insignificant			B vs D	13.7269	0.0010053	** p<0.01			B vs D	11.8353	0.0010053	** p<0.01			B vs D	4.7733	0.0092185	** p<0.01			B vs D	16.6048	0.0010053	** p<0.01
		C vs D	6.1052	0.0010053	** p<0.01			C vs D	1.5887	0.659581	insignificant			C vs D	11.0686	0.0010053	** p<0.01			C vs D	3.8398	0.0475551	* p<0.05			C vs D	6.02	0.0010053	** p<0.01			C vs D	8.1935	0.0010053	** p<0.01			C vs D	2.6564	0.25522	insignificant			C vs D	7.6001	0.0010053	** p<0.01
	15-HETE	treatments	Tukey HSD	Tukey HSD	Tukey HSD		8-HETE	treatments	Tukey HSD	Tukey HSD	Tukey HSD		8,9-DiHETrE	treatments	Tukey HSD	Tukey HSD	Tukey HSD		9-Oxo-ODE	treatments	Tukey HSD	Tukey HSD	Tukey HSD		12,13-DiHOME	treatments	Tukey HSD	Tukey HSD	Tukey HSD		8,15-DiHETE	treatments	Tukey HSD	Tukey HSD	Tukey HSD		5(6)-EET	treatments	Tukey HSD	Tukey HSD	Tukey HSD		PGD2	treatments	Tukey HSD	Tukey HSD	Tukey HSD
		pair	Q statistic	p-value	inferfence			pair	Q statistic	p-value	inferfence			pair	Q statistic	p-value	inferfence			pair	Q statistic	p-value	inferfence			pair	Q statistic	p-value	inferfence			pair	Q statistic	p-value	inferfence			pair	Q statistic	p-value	inferfence			pair	Q statistic	p-value	inferfence
		A vs B	2.8045	0.21328	insignificant			A vs B	0	0.899995	insignificant			A vs B	1.8667	0.551019	insignificant			A vs B	0.9642	0.899995	insignificant			A vs B	3.1582	0.13353	insignificant			A vs B	0	0.899995	insignificant			A vs B	1.0021	0.888612	insignificant			A vs B	0	0.899995	insignificant
		A vs C	4.2609	0.0233286	* p<0.05			A vs C	2.0633	0.473091	insignificant			A vs C	5.6511	0.0016654	** p<0.01			A vs C	0.9939	0.891805	insignificant			A vs C	4.0214	0.0352059	* p<0.05			A vs C	1.406	0.730907	insignificant			A vs C	4.8677	0.0077176	** p<0.01			A vs C	4.894	0.0073433	** p<0.01
		A vs D	11.1878	0.0010053	** p<0.01			A vs D	4.7071	0.0104286	* p<0.05			A vs D	18.2462	0.0010053	** p<0.01			A vs D	4.6618	0.0113415	* p<0.05			A vs D	10.7436	0.0010053	** p<0.01			A vs D	3.1064	0.143528	insignificant			A vs D	13.2952	0.0010053	** p<0.01			A vs D	9.436	0.0010053	** p<0.01
		B vs C	1.4564	0.711233	insignificant			B vs C	2.0633	0.473091	insignificant			B vs C	7.5178	0.0010053	** p<0.01			B vs C	0.0297	0.899995	insignificant			B vs C	7.1796	0.0010053	** p<0.01			B vs C	1.406	0.730907	insignificant			B vs C	3.8656	0.0455935	* p<0.05			B vs C	4.894	0.0073433	** p<0.01
		B vs D	8.3833	0.0010053	** p<0.01			B vs D	4.7071	0.0104286	* p<0.05			B vs D	20.1129	0.0010053	** p<0.01			B vs D	3.6976	0.0598042	insignificant			B vs D	13.9018	0.0010053	** p<0.01			B vs D	3.1064	0.143528	insignificant			B vs D	12.2931	0.0010053	** p<0.01			B vs D	9.436	0.0010053	** p<0.01
		C vs D	6.9269	0.0010053	** p<0.01			C vs D	2.6438	0.259066	insignificant			C vs D	12.5951	0.0010053	** p<0.01			C vs D	3.6679	0.0626869	insignificant			C vs D	6.7222	0.0010053	** p<0.01			C vs D	1.7004	0.615937	insignificant			C vs D	8.4275	0.0010053	** p<0.01			C vs D	4.542	0.0141249	* p<0.05
	9-HODE	treatments	Tukey HSD	Tukey HSD	Tukey HSD		9-HETE	treatments	Tukey HSD	Tukey HSD	Tukey HSD		10-HDOHE	treatments	Tukey HSD	Tukey HSD	Tukey HSD		13-Oxo-ODE	treatments	Tukey HSD	Tukey HSD	Tukey HSD		5,6-DiHETrE	treatments	Tukey HSD	Tukey HSD	Tukey HSD		14,15-DiHETE	treatments	Tukey HSD	Tukey HSD	Tukey HSD		10(11)-EpDPA	reatments	Tukey HSD	Tukey HSD	Tukey HSD		PGE1	treatments	Tukey HSD	Tukey HSD	Tukey HSD
		pair	Q statistic	p-value	inferfence			pair	Q statistic	p-value	inferfence			pair	Q statistic	p-value	inferfence			pair	Q statistic	p-value	inferfence			pair	Q statistic	p-value	inferfence			pair	Q statistic	p-value	inferfence			pair	Q statistic	p-value	inferfence			pair	Q statistic	p-value	inferfence
		A vs B	0.4459	0.899995	insignificant			A vs B	0.3656	0.899995	insignificant			A vs B	0.287	0.899995	insignificant			A vs B	2.5788	0.279391	insignificant			A vs B	0	0.899995	insignificant			A vs B	0.0302	0.899995	insignificant			A vs B	0	0.899995	insignificant			A vs B	0	0.899995	insignificant
		A vs C	3.5542	0.074864	insignificant			A vs C	0.608	0.899995	insignificant			A vs C	4.7356	0.0098885	** p<0.01			A vs C	0.075	0.899995	insignificant			A vs C	4.7276	0.0100394	* p<0.05			A vs C	2.7146	0.238041	insignificant			A vs C	0	0.899995	insignificant			A vs C	4.9706	0.00635	** p<0.01
		A vs D	10.3133	0.0010053	** p<0.01			A vs D	2.8487	0.201752	insignificant			A vs D	14.3015	0.0010053	** p<0.01			A vs D	3.3332	0.10419	insignificant			A vs D	16.6351	0.0010053	** p<0.01			A vs D	10.8726	0.0010053	** p<0.01			A vs D	4.298	0.021858	* p<0.05			A vs D	11.0529	0.0010053	** p<0.01
		B vs C	3.1083	0.143154	insignificant			B vs C	0.2424	0.899995	insignificant			B vs C	4.4487	0.0167196	* p<0.05			B vs C	2.6538	0.256013	insignificant			B vs C	4.7276	0.0100394	* p<0.05			B vs C	2.7448	0.229612	insignificant			B vs C	0	0.899995	insignificant			B vs C	4.9706	0.00635	** p<0.01
		B vs D	9.8674	0.0010053	** p<0.01			B vs D	2.4831	0.311035	insignificant			B vs D	14.0146	0.0010053	** p<0.01			B vs D	0.7543	0.899995	insignificant			B vs D	16.6351	0.0010053	** p<0.01			B vs D	10.9028	0.0010053	** p<0.01			B vs D	4.298	0.021858	* p<0.05			B vs D	11.0529	0.0010053	** p<0.01
		C vs D	6.7591	0.0010053	** p<0.01			C vs D	2.2407	0.401279	insignificant			C vs D	9.5659	0.0010053	** p<0.01			C vs D	3.4081	0.0932127	insignificant			C vs D	11.9075	0.0010053	** p<0.01			C vs D	8.158	0.0010053	** p<0.01			C vs D	4.298	0.021858	* p<0.05			C vs D	6.0824	0.0010053	** p<0.01
	13-HODE	treatments	Tukey HSD	Tukey HSD	Tukey HSD		11-HETE	treatments	Tukey HSD	Tukey HSD	Tukey HSD		13-HDOHE	treatments	Tukey HSD	Tukey HSD	Tukey HSD		12-Oxo-ETE	treatments	Tukey HSD	Tukey HSD	Tukey HSD								17,18-DiHETE	treatments	Tukey HSD	Tukey HSD	Tukey HSD		6-keto PGF1α	treatments	Tukey HSD	Tukey HSD	Tukey HSD		8-so-PGE2	treatments	Tukey HSD	Tukey HSD	Tukey HSD
		pair	Q statistic	p-value	inferfence			pair	Q statistic	p-value	inferfence			pair	Q statistic	p-value	inferfence			pair	Q statistic	p-value	inferfence									pair	Q statistic	p-value	inferfence			pair	Q statistic	p-value	inferfence			pair	Q statistic	p-value	inferfence
		A vs B	2.6403	0.260126	insignificant			A vs B	1.2277	0.800505	insignificant			A vs B	0.4809	0.899995	insignificant			A vs B	1.3415	0.756089	insignificant									A vs B	0.0508	0.899995	insignificant			A vs B	0.7875	0.899995	insignificant			A vs B	0	0.899995	insignificant
		A vs C	0.3987	0.899995	insignificant			A vs C	6.5079	0.0010053	** p<0.01			A vs C	7.0849	0.0010053	** p<0.01			A vs C	0.537	0.899995	insignificant									A vs C	5.7961	0.0012427	** p<0.01			A vs C	5.0547	0.0054034	** p<0.01			A vs C	4.2964	0.0219204	* p<0.05
		A vs D	4.4924	0.0154553	* p<0.05			A vs D	13.7576	0.0010053	** p<0.01			A vs D	15.3357	0.0010053	** p<0.01			A vs D	4.1982	0.0260211	* p<0.05									A vs D	11.2453	0.0010053	** p<0.01			A vs D	9.7073	0.0010053	** p<0.01			A vs D	9.4287	0.0010053	** p<0.01
		B vs C	2.2416	0.400894	insignificant			B vs C	5.2802	0.0034865	** p<0.01			B vs C	7.5658	0.0010053	** p<0.01			B vs C	0.8045	0.899995	insignificant									B vs C	5.7453	0.0013769	** p<0.01			B vs C	4.2672	0.0230731	* p<0.05			B vs C	4.2964	0.0219204	* p<0.05
		B vs D	1.8521	0.556731	insignificant			B vs D	12.5299	0.0010053	** p<0.01			B vs D	15.8166	0.0010053	** p<0.01			B vs D	2.8567	0.199687	insignificant									B vs D	11.1945	0.0010053	** p<0.01			B vs D	8.9198	0.0010053	** p<0.01			B vs D	9.4287	0.0010053	** p<0.01
		C vs D	4.0937	0.0311461	* p<0.05			C vs D	7.2497	0.0010053	** p<0.01			C vs D	8.2508	0.0010053	** p<0.01			C vs D	3.6612	0.063355	insignificant									C vs D	5.4492	0.0024986	** p<0.01			C vs D	4.6526	0.0115347	* p<0.05			C vs D	5.1323	0.0046516	** p<0.01
	14-HDOHE	treatments	Tukey HSD	Tukey HSD	Tukey HSD		11-HEPE	treatments	Tukey HSD	Tukey HSD	Tukey HSD		16-HDOHE	treatments	Tukey HSD	Tukey HSD	Tukey HSD		15-Oxo-ETE	treatments	Tukey HSD	Tukey HSD	Tukey HSD								6-trans LTB4	treatments	Tukey HSD	Tukey HSD	Tukey HSD
		pair	Q statistic	p-value	inferfence			pair	Q statistic	p-value	inferfence			pair	Q statistic	p-value	inferfence			pair	Q statistic	p-value	inferfence									pair	Q statistic	p-value	inferfence
		A vs B	0.5309	0.899995	insignificant			A vs B	0	0.899995	insignificant			A vs B	0	0.899995	insignificant			A vs B	3.8012	0.0506198	insignificant									A vs B	0.8167	0.899995	insignificant
		A vs C	4.9184	0.0070117	** p<0.01			A vs C	3.6321	0.0663192	insignificant			A vs C	9.3845	0.0010053	** p<0.01			A vs C	4.6004	0.0126932	* p<0.05									A vs C	3.3897	0.0958105	insignificant
		A vs D	16.1595	0.0010053	** p<0.01			A vs D	12.0527	0.0010053	** p<0.01			A vs D	18.4229	0.0010053	** p<0.01			A vs D	9.0019	0.0010053	** p<0.01									A vs D	5.9744	0.0010053	** p<0.01
		B vs C	4.3876	0.0186522	* p<0.05			B vs C	3.6321	0.0663192	insignificant			B vs C	9.3845	0.0010053	** p<0.01			B vs C	0.7992	0.899995	insignificant									B vs C	2.573	0.28126	insignificant
		B vs D	15.6286	0.0010053	** p<0.01			B vs D	12.0527	0.0010053	** p<0.01			B vs D	18.4229	0.0010053	** p<0.01			B vs D	5.2007	0.0040735	** p<0.01									B vs D	5.1577	0.0044286	** p<0.01
		C vs D	11.241	0.0010053	** p<0.01			C vs D	8.4205	0.0010053	** p<0.01			C vs D	9.0384	0.0010053	** p<0.01			C vs D	4.4015	0.0181955	* p<0.05									C vs D	2.5847	0.277525	insignificant
	PGE2	treatments	Tukey HSD	Tukey HSD	Tukey HSD		12-HEPE	treatments	Tukey HSD	Tukey HSD	Tukey HSD		17-HDOHE	treatments	Tukey HSD	Tukey HSD	Tukey HSD
		pair	Q statistic	p-value	inferfence			pair	Q statistic	p-value	inferfence			pair	Q statistic	p-value	inferfence
		A vs B	0.2417	0.899995	insignificant			A vs B	0.9934	0.892014	insignificant			A vs B	0.8407	0.899995	insignificant
		A vs C	6.3519	0.0010053	** p<0.01			A vs C	2.0084	0.495495	insignificant			A vs C	6.9738	0.0010053	** p<0.01
		A vs D	11.5753	0.0010053	** p<0.01			A vs D	8.0465	0.0010053	** p<0.01			A vs D	14.3157	0.0010053	** p<0.01
		B vs C	6.1102	0.0010053	** p<0.01			B vs C	1.0151	0.883529	insignificant			B vs C	6.1331	0.0010053	** p<0.01
		B vs D	11.3336	0.0010053	** p<0.01			B vs D	7.0532	0.0010053	** p<0.01			B vs D	13.475	0.0010053	** p<0.01
		C vs D	5.2234	0.0038956	** p<0.01			C vs D	6.0381	0.0010053	** p<0.01			C vs D	7.342	0.0010053	** p<0.01
	TXB2	treatments	Tukey HSD	Tukey HSD	Tukey HSD		15-HEPE	treatments	Tukey HSD	Tukey HSD	Tukey HSD		9-HOTrE	treatments	Tukey HSD	Tukey HSD	Tukey HSD
		pair	Q statistic	p-value	inferfence			pair	Q statistic	p-value	inferfence			pair	Q statistic	p-value	inferfence
		A vs B	1.7386	0.601028	insignificant			A vs B	1.3903	0.737026	insignificant			A vs B	0.0647	0.899995	insignificant
		A vs C	7.8202	0.0010053	** p<0.01			A vs C	4.1321	0.0291655	* p<0.05			A vs C	4.3401	0.0202911	* p<0.05
		A vs D	12.8807	0.0010053	** p<0.01			A vs D	11.5547	0.0010053	** p<0.01			A vs D	10.0077	0.0010053	** p<0.01
		B vs C	6.0816	0.0010053	** p<0.01			B vs C	2.7418	0.230442	insignificant			B vs C	4.2754	0.0227413	* p<0.05
		B vs D	11.1421	0.0010053	** p<0.01			B vs D	10.1643	0.0010053	** p<0.01			B vs D	9.943	0.0010053	** p<0.01
		C vs D	5.0605	0.0053434	** p<0.01			C vs D	7.4225	0.0010053	** p<0.01			C vs D	5.6675	0.0016115	** p<0.01
	PGF2a	treatments	Tukey HSD	Tukey HSD	Tukey HSD								13-HOTrE	treatments	Tukey HSD	Tukey HSD	Tukey HSD
		pair	Q statistic	p-value	inferfence									pair	Q statistic	p-value	inferfence
		A vs B	0	0.899995	insignificant									A vs B	0.7107	0.899995	insignificant
		A vs C	0	0.899995	insignificant									A vs C	0.0908	0.899995	insignificant
		A vs D	4.5619	0.0136216	* p<0.05									A vs D	4.1616	0.0277241	* p<0.05
		B vs C	0	0.899995	insignificant									B vs C	0.8016	0.899995	insignificant
		B vs D	4.5619	0.0136216	* p<0.05									B vs D	3.4509	0.0874982	insignificant
		C vs D	4.5619	0.0136216	* p<0.05									C vs D	4.2524	0.0236787	* p<0.05
	12(13)-EpOME	treatments	Tukey HSD	Tukey HSD	Tukey HSD
		pair	Q statistic	p-value	inferfence
		A vs B	0.9954	0.891208	insignificant
		A vs C	1.0437	0.872363	insignificant
		A vs D	2.9946	0.167073	insignificant
		B vs C	2.0391	0.482986	insignificant
		B vs D	1.9992	0.499257	insignificant
		C vs D	4.0383	0.0342177	* p<0.05
	9(10)-EpOME	treatments	Tukey HSD	Tukey HSD	Tukey HSD
		pair	Q statistic	p-value	inferfence
		A vs B	0.9599	0.899995	insignificant
		A vs C	0.9054	0.899995	insignificant
		A vs D	3.5677	0.073315	insignificant
		B vs C	1.8653	0.551577	insignificant
		B vs D	2.6079	0.270186	insignificant
		C vs D	4.4731	0.0160012	* p<0.05

## Sheet: Fig1C,D, FigS1C,D
	ng/E6 cells	Note that all red are set at 50% LOD as requested during the review, and this value is used for stats purposes only, however the lipid was not detected in the sample and thus a value of zero is shown on figures.
	n=3	11-HETE	12-HETE	15-HETE	12-HEPE	15-HEPE	13-HODE	15-HETrE	9,10-DiHOME	12,13-DiHOME	8,9-DiHETrE	14,15-DiHETE	17,18-DiHETE	9(10)-EpOME	PGD2	PGE2	PGB2	8-iso PGE2	PGF2α	6-keto PGF1α	TXB2
	enzyme	LOX, COX	LOX	LOX, COX	LOX	LOX	LOX	LOX	CYP	CYP	CYP	CYP	CYP	CYP	COX	COX	COX	COX	COX	COX	COX
	Control	0.00266	0.304023	0.0486	0.039	0.0412	0.0023	0.0154	0.00299	0.00577	0.130649	0.626192	4.34599	0.0542949	0.421598	0.164208	0.017	0.130343	0.0909938	2.73099	0.578762
	Control	0.00266	0.140414	0.0486	0.039	0.0412	0.0023	0.0154	0.00299	0.00577	0.00178901	0.275626	4.23165	0.100677	0.290222	0.657108	0.017	0.263857	0.0811086	9.79687	0.937307
	Control	0.00266	0.0162	0.0486	0.039	0.0412	0.0023	0.0154	0.00299	0.00577	0.0084	0.196843	5.34898	0.0506497	0.395924	0.130362	0.017	0.108593	0.0357381	0.8627	0.333295
	Etomoxir	0.0633451	0.650545	0.0486	0.197917	0.136547	0.814147	0.100969	0.0950692	0.408588	0.0084	0.034	3.06773	0.0658609	0.573429	0.464919	0.017	0.290905	0.161825	5.26119	0.891263
	Etomoxir	0.109382	0.550114	0.621236	0.2973	0.904004	2.87147	0.357196	0.0254432	0.0907121	0.0084	0.034	2.97708	0.0626182	0.785965	0.697606	0.017	0.446053	0.21132	5.27542	0.853911
	Etomoxir	0.0566416	0.258196	0.280463	0.143158	0.335436	1.06148	0.146485	0.00654882	0.0915273	0.0084	0.034	4.79593	0.141039	0.628691	0.409284	0.017	0.211563	0.1914	3.2199	0.619367
	LPS	0.00266	0.0162	0.0486	0.039	0.0412	0.0023	0.0154	0.00299	0.00577	0.0140141	0.034	2.65385	0.0074	1.04956	8.51926	0.017	1.35131	0.782059	96.4846	14.8829
	LPS	0.00266	0.0162	0.0486	0.039	0.0412	0.0023	0.0154	0.00299	0.00577	0.0084	0.123662	2.10915	0.0074	1.50841	12.7596	0.017	2.2236	0.780097	89.444	17.6975
	LPS	0.00266	0.0162	0.0486	0.039	0.0412	0.0023	0.0154	0.00299	0.00577	0.0599233	0.202265	4.36011	0.0074	1.76844	11.8955	0.017	1.70623	1.23738	116.596	25.28
	Etomoxir, LPS	0.172756	0.360859	0.0486	0.039	0.0412	0.0023	0.19369	0.00299	0.142974	0.0084	0.034	0.929437	0.0074	2.06435	22.2414	0.017	3.24672	1.91482	247.393	23.5449
	Etomoxir, LPS	0.0720079	0.0951503	0.0486	0.039	0.0412	0.0023	0.102397	0.00299	0.00233072	0.0084	0.034	0.74732	0.1166	3.3219	33.3989	0.119822	6.21147	1.78132	230.252	25.3228
	Etomoxir, LPS	0.0751316	0.0702202	0.0486	0.039	0.0412	0.0023	0.0987273	0.00299	0.00328605	0.0084	0.034	1.41818	0.0703536	1.73483	23.0882	0.0673012	3.48419	2.30896	227.519	28.3999
	A: control WT
	B: Eto WT
	C: LPS
	D: Eto, LPS
		17,18-DiHETE	treatments	Tukey HSD	Tukey HSD	Tukey HSD	9-HETE	treatments	Tukey HSD	Tukey HSD	Tukey HSD	15-HEPE	treatments	Tukey HSD	Tukey HSD	Tukey HSD	8,9-diHETrE	treatments	Tukey HSD	Tukey HSD	Tukey HSD	6-keto PGF1α	treatments	Tukey HSD	Tukey HSD	Tukey HSD
			pair	Q statistic	p-value	inferfence		pair	Q statistic	p-value	inferfence		pair	Q statistic	p-value	inferfence		pair	Q statistic	p-value	inferfence		pair	Q statistic	p-value	inferfence
			A vs B	2.0824	0.494535	insignificant		A vs B	2.9287	0.240789	insignificant		A vs B	3.6308	0.12248	insignificant		A vs B	1.7146	0.627491	insignificant		A vs B	0.023	0.899995	insignificant
			A vs C	3.2415	0.179026	insignificant		A vs C	0	0.899995	insignificant		A vs C	0	0.899995	insignificant		A vs C	0.8674	0.899995	insignificant		A vs C	18.1548	0.0010053	** p<0.01
			A vs D	7.3095	0.0037734	** p<0.01		A vs D	0	0.899995	insignificant		A vs D	0	0.899995	insignificant		A vs D	1.7146	0.627491	insignificant		A vs D	43.4368	0.0010053	** p<0.01
			B vs C	1.1591	0.828448	insignificant		B vs C	2.9287	0.240789	insignificant		B vs C	3.6308	0.12248	insignificant		B vs C	0.8472	0.899995	insignificant		B vs C	18.1319	0.0010053	** p<0.01
			B vs D	5.227	0.0251666	* p<0.05		B vs D	2.9287	0.240789	insignificant		B vs D	3.6308	0.12248	insignificant		B vs D	0	0.899995	insignificant		B vs D	43.4138	0.0010053	** p<0.01
			C vs D	4.0679	0.0792517	insignificant		C vs D	0	0.899995	insignificant		C vs D	0	0.899995	insignificant		C vs D	0.8472	0.899995	insignificant		C vs D	25.2819	0.0010053	** p<0.01
		PGD2	treatments	Tukey HSD	Tukey HSD	Tukey HSD	11-HETE	treatments	Tukey HSD	Tukey HSD	Tukey HSD	13-HODE	treatments	Tukey HSD	Tukey HSD	Tukey HSD	14,15-DiHETE	treatments	Tukey HSD	Tukey HSD	Tukey HSD
			pair	Q statistic	p-value	inferfence		pair	Q statistic	p-value	inferfence		pair	Q statistic	p-value	inferfence		pair	Q statistic	p-value	inferfence
			A vs B	1.102	0.849117	insignificant		A vs B	3.9894	0.0857152	insignificant		A vs B	4.873	0.0355711	* p<0.05		A vs B	4.7248	0.0411767	* p<0.05
			A vs C	4.0289	0.0824022	insignificant		A vs C	0	0.899995	insignificant		A vs C	0	0.899995	insignificant		A vs C	3.5021	0.138912	insignificant
			A vs D	7.5271	0.0031462	** p<0.01		A vs D	5.6207	0.0172378	* p<0.05		A vs D	0	0.899995	insignificant		A vs D	4.7248	0.0411767	* p<0.05
			B vs C	2.927	0.241173	insignificant		B vs C	3.9894	0.0857152	insignificant		B vs C	4.873	0.0355711	* p<0.05		B vs C	1.2227	0.805425	insignificant
			B vs D	6.4252	0.0081775	** p<0.01		B vs D	1.6313	0.657637	insignificant		B vs D	4.873	0.0355711	* p<0.05		B vs D	0	0.899995	insignificant
			C vs D	3.4982	0.139444	insignificant		C vs D	5.6207	0.0172378	* p<0.05		C vs D	0	0.899995	insignificant		C vs D	1.2227	0.805425	insignificant
		PGE2	treatments	Tukey HSD	Tukey HSD	Tukey HSD	12-HETE	treatments	Tukey HSD	Tukey HSD	Tukey HSD	15-HETrE	treatments	Tukey HSD	Tukey HSD	Tukey HSD	9(10)-EpOME	treatments	Tukey HSD	Tukey HSD	Tukey HSD
			pair	Q statistic	p-value	inferfence		pair	Q statistic	p-value	inferfence		pair	Q statistic	p-value	inferfence		pair	Q statistic	p-value	inferfence
			A vs B	0.1083	0.899995	insignificant		A vs B	3.8783	0.0957287	insignificant		A vs B	4.3895	0.0574735	insignificant		A vs B	0.9729	0.895798	insignificant
			A vs C	5.6273	0.0171309	* p<0.05		A vs C	1.6009	0.668646	insignificant		A vs C	0	0.899995	insignificant		A vs C	2.7929	0.272895	insignificant
			A vs D	13.5829	0.0010053	** p<0.01		A vs D	0.2548	0.899995	insignificant		A vs D	2.7401	0.286243	insignificant		A vs D	0.1716	0.899995	insignificant
			B vs C	5.519	0.0189917	* p<0.05		B vs C	5.4792	0.0197314	* p<0.05		B vs C	4.3895	0.0574735	insignificant		B vs C	3.7658	0.10711	insignificant
			B vs D	13.4746	0.0010053	** p<0.01		B vs D	3.6235	0.123374	insignificant		B vs D	1.6493	0.651114	insignificant		B vs D	1.1445	0.833735	insignificant
			C vs D	7.9555	0.0022131	** p<0.01		C vs D	1.8557	0.576459	insignificant		C vs D	2.7401	0.286243	insignificant		C vs D	2.6213	0.318103	insignificant
		8-iso PGE2	treatments	Tukey HSD	Tukey HSD	Tukey HSD	15-HETE	treatments	Tukey HSD	Tukey HSD	Tukey HSD	9,10-diHOME	treatments	Tukey HSD	Tukey HSD	Tukey HSD	PGB2	treatments	Tukey HSD	Tukey HSD	Tukey HSD
			pair	Q statistic	p-value	inferfence		pair	Q statistic	p-value	inferfence		pair	Q statistic	p-value	inferfence		pair	Q statistic	p-value	inferfence
			A vs B	0.3008	0.899995	insignificant		A vs B	3.2251	0.181885	insignificant		A vs B	2.9249	0.241639	insignificant		A vs B	0	0.899995	insignificant
			A vs C	3.2246	0.181967	insignificant		A vs C	0	0.899995	insignificant		A vs C	0	0.899995	insignificant		A vs C	0	0.899995	insignificant
			A vs D	8.3948	0.001561	** p<0.01		A vs D	0	0.899995	insignificant		A vs D	0	0.899995	insignificant		A vs D	3.4389	0.147825	insignificant
			B vs C	2.9238	0.241878	insignificant		B vs C	3.2251	0.181885	insignificant		B vs C	2.9249	0.241639	insignificant		B vs C	0	0.899995	insignificant
			B vs D	8.094	0.0019796	** p<0.01		B vs D	3.2251	0.181885	insignificant		B vs D	2.9249	0.241639	insignificant		B vs D	3.4389	0.147825	insignificant
			C vs D	5.1701	0.0265963	* p<0.05		C vs D	0	0.899995	insignificant		C vs D	0	0.899995	insignificant		C vs D	3.4389	0.147825	insignificant
		TXB2	treatments	Tukey HSD	Tukey HSD	Tukey HSD	12-HEPE	treatments	Tukey HSD	Tukey HSD	Tukey HSD	12,13-DiHOME	treatments	Tukey HSD	Tukey HSD	Tukey HSD	PGF2a	treatments	Tukey HSD	Tukey HSD	Tukey HSD
			pair	Q statistic	p-value	inferfence		pair	Q statistic	p-value	inferfence		pair	Q statistic	p-value	inferfence		pair	Q statistic	p-value	inferfence
			A vs B	0.1005	0.899995	insignificant		A vs B	7.7045	0.0027153	** p<0.01		A vs B	3.3052	0.168447	insignificant		A vs B	1.0774	0.858004	insignificant
			A vs C	10.9217	0.0010053	** p<0.01		A vs C	0	0.899995	insignificant		A vs C	0	0.899995	insignificant		A vs C	7.8279	0.0024537	** p<0.01
			A vs D	14.706	0.0010053	** p<0.01		A vs D	0	0.899995	insignificant		A vs D	0.7566	0.899995	insignificant		A vs D	17.51	0.0010053	** p<0.01
			B vs C	10.8213	0.0010053	** p<0.01		B vs C	7.7045	0.0027153	** p<0.01		B vs C	3.3052	0.168447	insignificant		B vs C	6.7505	0.0061172	** p<0.01
			B vs D	14.6056	0.0010053	** p<0.01		B vs D	7.7045	0.0027153	** p<0.01		B vs D	2.5487	0.339023	insignificant		B vs D	16.4326	0.0010053	** p<0.01
			C vs D	3.7843	0.10515	insignificant		C vs D	0	0.899995	insignificant		C vs D	0.7566	0.899995	insignificant		C vs D	9.6821	0.0010053	** p<0.01

## Sheet: Fig2A. Fig S3A,B, S4 C
	n=6	Note that all red are set at 50% LOD as requested during the review, and this value is used for stats purposes only, however the lipid was not detected in the sample and thus a value of zero is shown on figures.
		11-HETE	12-HETE	15-HETE	11-HEPE	12-HEPE	15-HEPE	10-HDOHE	13-HDOHE	14-HDOHE	16-HDOHE	17-HDOHE	9-HODE	13-HODE	13-HOTrE	5-HETrE	15-HETrE	9-OxoODE	12,13-DiHOME	8,9-DiHETrE	8,15-DiHETE	17,18-DiHETE	PGD1	PGD2	PGD3	PGE1	PGE2	PGE3	PGB2	13,14-dihydro-15-keto PF2α	15-deoxy-PGJ2	PGF2α	TXB2
	Enzyme	LOX, COX	LOX	LOX, COX	LOX, COX	LOX	LOX	unknown	unknown	LOX	unknown	LOX	LOX	LOX	LOX	LOX	LOX	LOX	CYP	CYP	LOX	CYP	COX	COX	COX	COX	COX	COX	COX	COX	COX	COX	COX
	s/n RAW LPS 24h 1	0.375053	0.0038	0.147043	0.396152	0.0093	0.0098	0.0031	0.614438	0.0041	0.0338252	0.17	0.629004	0.659477	0.011	0.0012	0.279386	0.0750622	0.0014	0.162707	0.698848	0.624128	9.49266	95.1064	0.782251	0.204928	1.9206	0.0654017	0.453223	0.56483	28.6537	33.6606	0.274243
	s/n RAW LPS 24h 2	0.340734	0.0038	0.135541	0.362802	0.0093	0.0098	0.0031	0.497766	0.0041	0.0314428	0.17	0.597782	0.682751	0.011	0.0012	0.323217	0.0930915	0.0014	0.175618	0.658426	0.919523	12.4107	114.909	1.01232	0.238361	2.14886	0.0683951	0.552603	0.680916	26.6987	40.2663	0.321816
	s/n RAW LPS 24h 3	0.394773	0.0038	0.130305	0.370909	0.0093	0.0098	0.0031	0.670684	0.0041	0.0441173	0.17	0.750766	0.830219	0.011	0.0012	0.317606	0.104594	0.0014	0.183056	0.573042	0.656737	15.3902	145.481	1.14268	0.236958	2.80297	0.087203	0.776723	0.941873	41.8588	45.8135	0.339005
	s/n RAW LPS 24h 4	0.249419	0.0038	0.0726678	0.264614	0.0093	0.0098	0.0031	0.360343	0.0041	0.0169321	0.17	0.286376	0.411522	0.011	0.0012	0.127611	0.0258395	0.0014	0.0624395	0.231231	0.350354	11.9864	130.723	1.01398	0.197498	2.11465	0.0600394	0.302903	0.707208	14.5716	25.029	0.27563
	s/n RAW LPS 24h 5	0.23923	0.0038	0.082529	0.21903	0.0093	0.0098	0.0031	0.29671	0.0041	0.0163935	0.17	0.262039	0.332218	0.011	0.0012	0.133047	0.0251	0.0014	0.0823145	0.231854	0.443076	12.9044	122.818	1.04747	0.264171	2.47155	0.0714722	0.303753	0.696611	18.1333	29.7807	0.341337
	s/n RAW LPS 24h 6	0.255784	0.0038	0.0923887	0.297703	0.0093	0.0098	0.0031	0.489568	0.0041	0.0245128	0.17	0.396511	0.386292	0.011	0.0012	0.128453	0.0361601	0.0014	0.0742852	0.204453	0.44749	8.33798	88.4622	0.669387	0.252968	2.09339	0.0802921	0.163221	0.632874	10.703	25.9868	0.293976
	s/n ETO RAW LPS 24h 1	1.76197	0.0038	0.435275	0.409968	0.0093	0.0098	0.0031	1.13069	0.0041	0.0457007	0.17	4.40464	2.58952	0.011	0.0012	0.686244	0.132332	0.0014	0.0984814	0.476562	0.594515	5.03741	48.687	0.216841	0.362543	2.06181	0.115771	0.192466	0.952641	13.8856	15.6764	0.254343
	s/n ETO RAW LPS 24h 2	2.5524	0.0038	0.535282	0.57038	0.0093	0.0098	0.0031	1.69828	0.0041	0.0654609	0.17	5.45421	3.29988	0.011	0.0012	0.842014	0.12466	0.0014	0.0987702	0.416323	0.433006	4.95059	52.4261	0.217533	0.383063	2.53843	0.145646	0.214634	0.953699	22.1228	17.232	0.271017
	s/n ETO RAW LPS 24h 3	1.62965	0.0038	0.354924	0.357257	0.0093	0.0098	0.0031	1.17713	0.0041	0.042212	0.17	3.76069	2.24102	0.011	0.0012	0.571602	0.0812652	0.0014	0.0707083	0.291281	0.45268	5.06541	49.2104	0.15919	0.291562	1.7529	0.0770585	0.199263	1.1931	16.1619	15.5343	0.24417
	s/n ETO RAW LPS 24h 4	0.145826	0.0038	0.0370717	0.0410744	0.0093	0.0098	0.0031	0.065525	0.0041	0.0018	0.17	0.187246	0.242703	0.011	0.0012	0.0490394	0.0457479	0.0014	0.0282596	0.037	0.142192	1.99659	24.5204	0.077969	0.0554439	0.540802	0.011762	0.0366	0.006	4.31404	5.79824	0.0664775
	s/n ETO RAW LPS 24h 5	0.19018	0.0038	0.0452635	0.0455777	0.0093	0.0098	0.0031	0.0819114	0.0041	0.00631158	0.17	0.182375	0.152461	0.011	0.0012	0.0597673	0.0083107	0.0014	0.0277527	0.037	0.121938	1.68394	18.9293	0.0750129	0.0588476	0.528307	0.0107348	0.0346871	0.006	4.60743	5.85488	0.0596046
	s/n ETO RAW LPS 24h 6	0.162057	0.0038	0.0367593	0.040292	0.0093	0.0098	0.0031	0.0739066	0.0041	0.0018	0.17	0.159086	0.115503	0.011	0.0012	0.0491067	0.00626614	0.0014	0.0271411	0.037	0.158501	1.8613	22.5158	0.0708199	0.0479623	0.509675	0.00921401	0.0318656	0.006	4.67374	5.72914	0.0558032
	s/n RAW ALOX15 LPS 24h 1	0.759088	0.0390528	0.30521	0.739054	0.0394028	0.0791521	0.0031	0.980643	0.112553	0.0500236	0.17	1.91043	1.78603	0.011	0.0012	0.480582	0.106715	0.0014	0.153904	0.547779	0.777146	12.0152	107.661	1.21231	0.350414	3.86171	0.1702	0.568299	1.16489	33.8081	38.4921	0.41369
	s/n RAW ALOX15 LPS 24h 2	0.68316	0.0386157	0.302882	0.81157	0.0406716	0.0917149	0.0031	0.959629	0.0976825	0.0453949	0.17	1.36514	1.52774	0.011	0.0012	0.407702	0.08724	0.0014	0.16623	0.38532	0.708904	10.3656	91.8664	0.803223	0.238306	3.59711	0.145699	0.402265	1.03159	18.9465	36.9542	0.376377
	s/n RAW ALOX15 LPS 24h 3	0.76132	0.0658052	0.265018	0.89746	0.0093	0.134622	0.0031	1.171	0.128869	0.0472149	0.17	1.67705	1.92678	0.011	0.0012	0.303905	0.194672	0.0014	0.199901	0.83072	0.630853	12.1953	118.894	0.830639	0.406399	4.74362	0.212166	0.484369	1.28809	27.489	44.8491	0.466137
	s/n RAW ALOX15 LPS 24h 4	0.323128	0.0197249	0.122958	0.404374	0.0253549	0.0606736	0.0031	0.499819	0.0402453	0.0281347	0.17	0.52796	0.526509	0.011	0.0012	0.115843	0.0345599	0.0014	0.0698412	0.194746	0.392798	9.1047	86.7222	0.803607	0.310262	2.69036	0.117525	0.16164	0.864323	10.2676	22.3907	0.256428
	s/n RAW ALOX15 LPS 24h 5	0.372981	0.0273272	0.131003	0.44243	0.0227368	0.0703973	0.0031	0.597262	0.0613149	0.0334924	0.17	0.69477	0.64179	0.011	0.0012	0.125856	0.0401019	0.0014	0.0791834	0.25936	0.520008	10.4372	116.241	0.914376	0.340033	2.64658	0.142078	0.178695	0.989417	11.738	25.7281	0.308525
	s/n RAW ALOX15 LPS 24h 6	0.620353	0.0303633	0.209537	0.696995	0.0326876	0.0648595	0.0031	0.960468	0.0583906	0.0417322	0.17	1.0184	0.947607	0.011	0.0012	0.197903	0.0498165	0.0014	0.0715559	0.21424	0.42455	10.2282	103.327	0.965855	0.41468	3.50728	0.172739	0.204015	0.997552	10.2765	25.3036	0.309123
	s/n ETO RAW ALOX15 LPS 24h 1	5.21392	0.18064	1.23926	1.11089	0.15003	0.378802	0.0510616	3.38904	0.601871	0.129028	2.44918	11.9212	7.44594	0.142595	0.0164869	1.33002	0.271089	0.0156625	0.152635	0.562358	0.895323	5.40557	50.9094	0.220901	0.593212	3.66173	0.212973	0.196787	0.98806	23.9678	15.9855	0.36427
	s/n ETO RAW ALOX15 LPS 24h 2	5.51744	0.140506	1.34942	1.15796	0.142167	0.367053	0.0449921	3.44098	0.622181	0.141351	2.21955	13.9554	8.6705	0.214585	0.0145757	1.60907	0.32458	0.0219292	0.161209	0.723141	1.03449	6.17114	54.8701	0.263673	0.74835	4.73962	0.277821	0.234356	0.916686	22.6674	17.4644	0.458893
	s/n ETO RAW ALOX15 LPS 24h 3	5.12176	0.187264	1.25132	1.10675	0.153296	0.369152	0.0602526	3.34461	0.63572	0.122826	2.76758	13.2653	8.20752	0.236396	0.0219686	1.76087	0.392523	0.0014	0.145923	0.771281	0.923604	6.46634	62.4395	0.249528	0.782916	5.30934	0.309075	0.213885	1.13972	25.1103	18.9179	0.49698
	s/n ETO RAW ALOX15 LPS 24h 4	2.1414	0.0840674	0.494355	0.495244	0.0667597	0.125011	0.0177108	1.50911	0.236194	0.0498525	1.30866	4.40512	2.80628	0.0511652	0.00595072	0.493643	0.09616	0.0014	0.0529554	0.142954	0.236285	3.96354	41.3774	0.199202	0.475808	2.60993	0.15732	0.0580109	0.744458	6.23699	9.55841	0.261761
	s/n ETO RAW ALOX15 LPS 24h 5	2.21826	0.0857891	0.492752	0.508634	0.0718876	0.117197	0.0183718	1.55209	0.264799	0.0485676	1.34727	4.42941	2.84332	0.0497874	0.0012	0.557564	0.100512	0.0014	0.0344417	0.172139	0.210246	4.37256	44.7009	0.199424	0.50298	3.02857	0.163321	0.070348	0.739961	5.82435	9.41441	0.258453
	s/n ETO RAW ALOX15 LPS 24h 6	2.18441	0.0792671	0.512587	0.493556	0.0632701	0.133369	0.0194879	1.57541	0.232785	0.052062	1.17502	4.76394	3.14147	0.0567356	0.0012	0.610474	0.126228	0.00601763	0.0426715	0.200025	0.265667	4.21759	40.3079	0.216891	0.576781	3.72452	0.214032	0.0719314	0.791008	7.69847	11.4938	0.310071
	11-HETE	treatments	Tukey HSD	Tukey HSD	Tukey HSD	15-HEPE	treatments	Tukey HSD	Tukey HSD	Tukey HSD	17-HDOHE	treatments	Tukey HSD	Tukey HSD	Tukey HSD	5-HETrE	treatments	Tukey HSD	Tukey HSD	Tukey HSD	8,9-DiHETrE	treatments	Tukey HSD	Tukey HSD	Tukey HSD	14,15-DiHETE	treatments	Tukey HSD	Tukey HSD	Tukey HSD	PGD2	treatments	Tukey HSD	Tukey HSD	Tukey HSD	PGB2	treatments	Tukey HSD	Tukey HSD	Tukey HSD
		pair	Q statistic	p-value	inferfence		pair	Q statistic	p-value	inferfence		pair	Q statistic	p-value	inferfence		pair	Q statistic	p-value	inferfence		pair	Q statistic	p-value	inferfence		pair	Q statistic	p-value	inferfence		pair	Q statistic	p-value	inferfence		pair	Q statistic	p-value	inferfence
		A vs B	1.8641	0.557446	insignificant		A vs B	0	0.899995	insignificant		A vs B	0	0.899995	insignificant		A vs B	0	0.899995	insignificant		A vs B	2.993	0.181987	insignificant		A vs B	8.6563	0.0010053	** p<0.01		A vs B	12.7606	0.0010053	** p<0.01		A vs B	4.918	0.0117061	* p<0.05
		A vs C	0.6767	0.899995	insignificant		A vs C	2.6208	0.279239	insignificant		A vs C	0	0.899995	insignificant		A vs C	0	0.899995	insignificant		A vs C	0.0015	0.899995	insignificant		A vs C	1.0282	0.879945	insignificant		A vs C	1.9302	0.531965	insignificant		A vs C	1.4761	0.707145	insignificant
		A vs D	8.3481	0.0010053	** p<0.01		A vs D	8.4778	0.0010053	** p<0.01		A vs D	12.2454	0.0010053	** p<0.01		A vs D	5.0933	0.008885	** p<0.01		A vs D	1.1577	0.829983	insignificant		A vs D	8.6563	0.0010053	** p<0.01		A vs D	10.6838	0.0010053	** p<0.01		A vs D	4.5556	0.0205227	* p<0.05
		B vs C	1.1875	0.818499	insignificant		B vs C	2.6208	0.279239	insignificant		B vs C	0	0.899995	insignificant		B vs C	0	0.899995	insignificant		B vs C	2.9945	0.181654	insignificant		B vs C	9.6845	0.0010053	** p<0.01		B vs C	10.8304	0.0010053	** p<0.01		B vs C	3.4419	0.102691	insignificant
		B vs D	6.484	0.0010053	** p<0.01		B vs D	8.4778	0.0010053	** p<0.01		B vs D	12.2454	0.0010053	** p<0.01		B vs D	5.0933	0.008885	** p<0.01		B vs D	1.8353	0.568561	insignificant		B vs D	0	0.899995	insignificant		B vs D	2.0768	0.474819	insignificant		B vs D	0.3624	0.899995	insignificant
		C vs D	7.6714	0.0010053	** p<0.01		C vs D	5.857	0.0026221	** p<0.01		C vs D	12.2454	0.0010053	** p<0.01		C vs D	5.0933	0.008885	** p<0.01		C vs D	1.1592	0.829402	insignificant		C vs D	9.6845	0.0010053	** p<0.01		C vs D	8.7537	0.0010053	** p<0.01		C vs D	3.0795	0.163856	insignificant
	12-HETE	treatments	Tukey HSD	Tukey HSD	Tukey HSD	10-HDOHE	treatments	Tukey HSD	Tukey HSD	Tukey HSD	9-HODE	treatments	Tukey HSD	Tukey HSD	Tukey HSD	15-HETrE	treatments	Tukey HSD	Tukey HSD	Tukey HSD	5,15-DiHETE	treatments	Tukey HSD	Tukey HSD	Tukey HSD	17,18-DiHETE	treatments	Tukey HSD	Tukey HSD	Tukey HSD	PGD3	treatments	Tukey HSD	Tukey HSD	Tukey HSD	13,14-dihydro-15-keto PF2α	treatments	Tukey HSD	Tukey HSD	Tukey HSD
		pair	Q statistic	p-value	inferfence		pair	Q statistic	p-value	inferfence		pair	Q statistic	p-value	inferfence		pair	Q statistic	p-value	inferfence		pair	Q statistic	p-value	inferfence		pair	Q statistic	p-value	inferfence		pair	Q statistic	p-value	inferfence		pair	Q statistic	p-value	inferfence
		A vs B	0	0.899995	insignificant		A vs B	0	0.899995	insignificant		A vs B	1.7158	0.614683	insignificant		A vs B	1.1021	0.851437	insignificant		A vs B	0	0.899995	insignificant		A vs B	2.4525	0.333226	insignificant		A vs B	15.8398	0.0010053	** p<0.01		A vs B	1.4511	0.71681	insignificant
		A vs C	3.0808	0.163578	insignificant		A vs C	0	0.899995	insignificant		A vs C	0.6528	0.899995	insignificant		A vs C	0.3747	0.899995	insignificant		A vs C	0	0.899995	insignificant		A vs C	0.0206	0.899995	insignificant		A vs C	0.4509	0.899995	insignificant		A vs C	2.7681	0.237093	insignificant
		A vs D	11.4271	0.0010053	** p<0.01		A vs D	8.2921	0.0010053	** p<0.01		A vs D	7.6143	0.0010053	** p<0.01		A vs D	5.8708	0.002564	** p<0.01		A vs D	4.3861	0.0265569	* p<0.05		A vs D	0.1982	0.899995	insignificant		A vs D	14.1017	0.0010053	** p<0.01		A vs D	1.4363	0.722518	insignificant
		B vs C	3.0808	0.163578	insignificant		B vs C	0	0.899995	insignificant		B vs C	1.0629	0.866548	insignificant		B vs C	0.7274	0.899995	insignificant		B vs C	0	0.899995	insignificant		B vs C	2.4731	0.326178	insignificant		B vs C	15.3889	0.0010053	** p<0.01		B vs C	4.2192	0.0341126	* p<0.05
		B vs D	11.4271	0.0010053	** p<0.01		B vs D	8.2921	0.0010053	** p<0.01		B vs D	5.8985	0.002453	** p<0.01		B vs D	4.7687	0.014773	* p<0.05		B vs D	4.3861	0.0265569	* p<0.05		B vs D	2.6506	0.270304	insignificant		B vs D	1.7381	0.606085	insignificant		B vs D	2.8873	0.206544	insignificant
		C vs D	8.3463	0.0010053	** p<0.01		C vs D	8.2921	0.0010053	** p<0.01		C vs D	6.9615	0.0010053	** p<0.01		C vs D	5.4961	0.0046808	** p<0.01		C vs D	4.3861	0.0265569	* p<0.05		C vs D	0.1775	0.899995	insignificant		C vs D	13.6509	0.0010053	** p<0.01		C vs D	1.3319	0.762785	insignificant
	15-HETE	treatments	Tukey HSD	Tukey HSD	Tukey HSD	13-HDOHE	treatments	Tukey HSD	Tukey HSD	Tukey HSD	13-HODE	treatments	Tukey HSD	Tukey HSD	Tukey HSD	9-OxoODE	treatments	Tukey HSD	Tukey HSD	Tukey HSD	8,15-DiHETE	treatments	Tukey HSD	Tukey HSD	Tukey HSD	7,17-diHDOHE (RT of RvD5)	treatments	Tukey HSD	Tukey HSD	Tukey HSD	PGE1	treatments	Tukey HSD	Tukey HSD	Tukey HSD	15-deoxy-PGJ2	treatments	Tukey HSD	Tukey HSD	Tukey HSD
		pair	Q statistic	p-value	inferfence		pair	Q statistic	p-value	inferfence		pair	Q statistic	p-value	inferfence		pair	Q statistic	p-value	inferfence		pair	Q statistic	p-value	inferfence		pair	Q statistic	p-value	inferfence		pair	Q statistic	p-value	inferfence		pair	Q statistic	p-value	inferfence
		A vs B	1.2973	0.776143	insignificant		A vs B	0.8307	0.899995	insignificant		A vs B	1.3349	0.761642	insignificant		A vs B	0.2028	0.899995	insignificant		A vs B	2.1623	0.441111	insignificant		A vs B	0	0.899995	insignificant		A vs B	0.7334	0.899995	insignificant		A vs B	3.1504	0.149903	insignificant
		A vs C	1.1186	0.845059	insignificant		A vs C	1.4332	0.723682	insignificant		A vs C	1.0136	0.885566	insignificant		A vs C	0.8023	0.899995	insignificant		A vs C	0.275	0.899995	insignificant		A vs C	0	0.899995	insignificant		A vs C	2.4959	0.318659	insignificant		A vs C	1.1824	0.820469	insignificant
		A vs D	7.7416	0.0010053	** p<0.01		A vs D	7.6048	0.0010053	** p<0.01		A vs D	7.4543	0.0010053	** p<0.01		A vs D	4.9794	0.0106324	* p<0.05		A vs D	0.0431	0.899995	insignificant		A vs D	4.4428	0.0243741	* p<0.05		A vs D	8.5739	0.0010053	** p<0.01		A vs D	2.0671	0.478647	insignificant
		B vs C	0.1786	0.899995	insignificant		B vs C	0.6025	0.899995	insignificant		B vs C	0.3212	0.899995	insignificant		B vs C	0.5995	0.899995	insignificant		B vs C	1.8873	0.548512	insignificant		B vs C	0	0.899995	insignificant		B vs C	3.2292	0.135527	insignificant		B vs C	1.968	0.51736	insignificant
		B vs D	6.4443	0.0010174	** p<0.01		B vs D	6.774	0.0010053	** p<0.01		B vs D	6.1194	0.0017166	** p<0.01		B vs D	4.7766	0.0145945	* p<0.05		B vs D	2.1192	0.45805	insignificant		B vs D	4.4428	0.0243741	* p<0.05		B vs D	9.3073	0.0010053	** p<0.01		B vs D	1.0833	0.85868	insignificant
		C vs D	6.6229	0.0010053	** p<0.01		C vs D	6.1715	0.0015778	** p<0.01		C vs D	6.4406	0.0010227	** p<0.01		C vs D	4.1772	0.0363106	* p<0.05		C vs D	0.2319	0.899995	insignificant		C vs D	4.4428	0.0243741	* p<0.05		C vs D	6.078	0.0018362	** p<0.01		C vs D	0.8847	0.899995	insignificant
	11-HEPE	treatments	Tukey HSD	Tukey HSD	Tukey HSD	14-HDOHE	treatments	Tukey HSD	Tukey HSD	Tukey HSD	9-HOTrE	treatments	Tukey HSD	Tukey HSD	Tukey HSD	13-OxoODE	treatments	Tukey HSD	Tukey HSD	Tukey HSD	5,15-DiHETE	treatments	Tukey HSD	Tukey HSD	Tukey HSD	6-trans LTB4	treatments	Tukey HSD	Tukey HSD	Tukey HSD	PGE2	treatments	Tukey HSD	Tukey HSD	Tukey HSD	PGF2α	treatments	Tukey HSD	Tukey HSD	Tukey HSD
		pair	Q statistic	p-value	inferfence		pair	Q statistic	p-value	inferfence		pair	Q statistic	p-value	inferfence		pair	Q statistic	p-value	inferfence		pair	Q statistic	p-value	inferfence		pair	Q statistic	p-value	inferfence		pair	Q statistic	p-value	inferfence		pair	Q statistic	p-value	inferfence
		A vs B	0.784	0.899995	insignificant		A vs B	0	0.899995	insignificant		A vs B	0	0.899995	insignificant		A vs B	0	0.899995	insignificant		A vs B	0	0.899995	insignificant		A vs B	0	0.899995	insignificant		A vs B	2.8586	0.213626	insignificant		A vs B	7.7902	0.0010053	** p<0.01
		A vs C	3.6519	0.0772512	insignificant		A vs C	1.8527	0.561857	insignificant		A vs C	0	0.899995	insignificant		A vs C	0	0.899995	insignificant		A vs C	0	0.899995	insignificant		A vs C	5.959	0.0022267	** p<0.01		A vs C	3.8121	0.0616881	insignificant		A vs C	0.3943	0.899995	insignificant
		A vs D	5.1984	0.0075209	** p<0.01		A vs D	10.0315	0.0010053	** p<0.01		A vs D	4.4623	0.0236594	* p<0.05		A vs D	4.0922	0.0411571	* p<0.05		A vs D	4.3861	0.0265569	* p<0.05		A vs D	1.9952	0.506869	insignificant		A vs D	4.8432	0.0131576	* p<0.05		A vs D	6.8066	0.0010053	** p<0.01
		B vs C	4.4358	0.0246329	* p<0.05		B vs C	1.8527	0.561857	insignificant		B vs C	0	0.899995	insignificant		B vs C	0	0.899995	insignificant		B vs C	0	0.899995	insignificant		B vs C	5.959	0.0022267	** p<0.01		B vs C	6.6708	0.0010053	** p<0.01		B vs C	7.3959	0.0010053	** p<0.01
		B vs D	5.9823	0.0021417	** p<0.01		B vs D	10.0315	0.0010053	** p<0.01		B vs D	4.4623	0.0236594	* p<0.05		B vs D	4.0922	0.0411571	* p<0.05		B vs D	4.3861	0.0265569	* p<0.05		B vs D	1.9952	0.506869	insignificant		B vs D	7.7018	0.0010053	** p<0.01		B vs D	0.9836	0.897148	insignificant
		C vs D	1.5465	0.679978	insignificant		C vs D	8.1788	0.0010053	** p<0.01		C vs D	4.4623	0.0236594	* p<0.05		C vs D	4.0922	0.0411571	* p<0.05		C vs D	4.3861	0.0265569	* p<0.05		C vs D	3.9638	0.0496181	* p<0.05		C vs D	1.0311	0.878851	insignificant		C vs D	6.4122	0.0010704	** p<0.01
	12-HEPE	treatments	Tukey HSD	Tukey HSD	Tukey HSD	16-HDOHE	treatments	Tukey HSD	Tukey HSD	Tukey HSD	13-HOTrE	treatments	Tukey HSD	Tukey HSD	Tukey HSD	12,13-DiHOME	treatments	Tukey HSD	Tukey HSD	Tukey HSD	8,15-DiHETE	treatments	Tukey HSD	Tukey HSD	Tukey HSD	PGD1	treatments	Tukey HSD	Tukey HSD	Tukey HSD	PGE3	treatments	Tukey HSD	Tukey HSD	Tukey HSD	TXB2	treatments	Tukey HSD	Tukey HSD	Tukey HSD
		pair	Q statistic	p-value	inferfence		pair	Q statistic	p-value	inferfence		pair	Q statistic	p-value	inferfence		pair	Q statistic	p-value	inferfence		pair	Q statistic	p-value	inferfence		pair	Q statistic	p-value	inferfence		pair	Q statistic	p-value	inferfence		pair	Q statistic	p-value	inferfence
		A vs B	0	0.899995	insignificant		A vs B	0.0593	0.899995	insignificant		A vs B	0	0.899995	insignificant		A vs B	0	0.899995	insignificant		A vs B	1.9843	0.511074	insignificant		A vs B	11.8107	0.0010053	** p<0.01		A vs B	0.5556	0.899995	insignificant		A vs B	4.3061	0.0299544	* p<0.05
		A vs C	2.0195	0.497431	insignificant		A vs C	1.1862	0.818985	insignificant		A vs C	0	0.899995	insignificant		A vs C	0	0.899995	insignificant		A vs C	0.28	0.899995	insignificant		A vs C	1.461	0.712962	insignificant		A vs C	4.6814	0.0169115	* p<0.05		A vs C	1.3684	0.748713	insignificant
		A vs D	10.4481	0.0010053	** p<0.01		A vs D	5.6694	0.0035462	** p<0.01		A vs D	6.5475	0.0010053	** p<0.01		A vs D	3.6559	0.0768229	insignificant		A vs D	0.0439	0.899995	insignificant		A vs D	9.4448	0.0010053	** p<0.01		A vs D	8.0012	0.0010053	** p<0.01		A vs D	1.4653	0.711296	insignificant
		B vs C	2.0195	0.497431	insignificant		B vs C	1.2455	0.7961	insignificant		B vs C	0	0.899995	insignificant		B vs C	0	0.899995	insignificant		B vs C	1.7043	0.619116	insignificant		B vs C	10.3497	0.0010053	** p<0.01		B vs C	5.237	0.0070747	** p<0.01		B vs C	5.6745	0.0035181	** p<0.01
		B vs D	10.4481	0.0010053	** p<0.01		B vs D	5.7287	0.0032249	** p<0.01		B vs D	6.5475	0.0010053	** p<0.01		B vs D	3.6559	0.0768229	insignificant		B vs D	1.9405	0.527999	insignificant		B vs D	2.366	0.363821	insignificant		B vs D	8.5568	0.0010053	** p<0.01		B vs D	5.7715	0.0030103	** p<0.01
		C vs D	8.4286	0.0010053	** p<0.01		C vs D	4.4831	0.0229226	* p<0.05		C vs D	6.5475	0.0010053	** p<0.01		C vs D	3.6559	0.0768229	insignificant		C vs D	0.2362	0.899995	insignificant		C vs D	7.9837	0.0010053	** p<0.01		C vs D	3.3197	0.120782	insignificant		C vs D	0.097	0.899995	insignificant

## Sheet: FigS2 A,B
	Supplementary Figure 2 A		Shown in red were recalculated with 50% LOQ for the zero values, used for stats only
	n=3	(±)5-HETE	(±)8-HETE	(±)9-HETE	(±)11-HETE	(±)12-HETE	(±)15-HETE	(±)5-HEPE	(±)8-HEPE	(±)9-HEPE	(±)11-HEPE	(±)12-HEPE	(±)15-HEPE	(±)9-HODE	(±)13-HODE	PGD1	PGE1	PGE3	PGB2	8-iso PGE2	15-deoxy-PGJ2	PGF2α	Thromboxane B2	PGD2
	extracted blank_1	219.864	52.4115	89.5848	72.2823	607.397	99.1673	62.7514	29.6889	48.146	33.0547	170.944	41.4139	2612.45	3389.59	0.0231	0.011	0.0087	9.97171	0.0138	2.46577	0.0144	42.8442	4.35757
	extracted blank_2	218.726	49.3895	80.8694	70.9773	608.721	102.538	61.2774	28.9996	48.9097	32.8671	163.715	40.518	2621.9	3423.61	0.0231	0.011	0.0087	10.1149	0.0138	2.12375	0.0144	43.8849	4.6328
	extracted blank_3	232.169	56.0739	94.0576	73.4355	627.25	99.4835	68.6734	31.9704	55.3302	34.8012	175.798	40.6349	2630.66	3424.52	0.0231	0.011	0.0087	11.2166	0.0138	2.05209	0.0144	44.1667	6.07954
	M0 super_1	45.0561	26.3968	23.5247	27.1709	138.194	25.509	15.0974	25.921	24.8738	18.1478	51.5011	20.7358	955.029	2345.83	0.0231	0.011	0.0087	4.23862	0.0138	0.0165	0.0144	32.7918	4.73888
	M0 super_2	48.6244	27.2369	26.7674	28.4619	149.083	29.2493	17.6699	27.681	28.812	19.9778	53.8873	22.4734	1007.93	2403.37	0.0231	0.011	0.0087	5.40155	0.0138	0.0165	0.0144	33.3176	3.65042
	M0 super_3	55.0687	25.875	28.0345	34.1825	183.987	35.7008	24.1635	25.6545	31.0261	23.2054	61.3983	26.5427	1338.45	2850.73	0.0231	0.011	0.0087	5.79309	0.0138	0.0165	0.0144	34.3846	5.70197
	M1 super_1	50.7762	33.1298	25.8801	176.99	192.042	73.3364	26.6918	29.6541	31.4211	61.0981	71.2202	35.8865	1307.81	3107.59	57.7536	23.5161	3.97899	43.1953	29.6577	113.983	58.3684	144.134	625.017
	M1 super_2	67.1553	30.1749	31.5479	269.24	272.218	98.6103	36.9769	24.1882	30.8612	52.6223	88.9414	38.8567	1752.75	2948.5	75.9247	34.3979	4.48032	71.7723	46.2394	154.64	48.8238	119.166	828.575
	M1 super_3	48.0475	34.5231	27.1458	189.707	206.689	78.2153	26.3492	31.5968	31.8014	69.663	75.2403	39.6701	1339.26	3190.97	60.8767	23.5398	4.78708	52.7361	34.4619	134.512	69.9673	167.319	705.87
	M2 super_1	39.2889	21.3924	17.0155	19.7536	108.402	22.0766	11.8447	21.4751	14.409	13.1027	39.4735	14.5721	630.706	1599.86	0.0231	0.011	0.0087	5.30885	0.0138	0.0165	0.0144	31.9748	5.12246
	M2 super_2	51.0721	29.8537	24.9719	28.8812	129.889	34.5241	21.8906	27.0362	27.9931	20.3832	47.587	25.5685	1163.14	2567.46	0.0231	0.011	0.0087	6.29939	0.0138	0.0165	0.0144	32.0316	5.49844
	M2 super_3	40.8707	24.1825	16.0166	20.5843	108.089	24.2254	13.3891	22.7372	16.4576	13.3743	40.206	15.428	706.113	1771.03	0.0231	0.011	0.0087	4.46266	0.0138	0.0165	0.0144	36.0727	5.34706
	5-HETE	treatments	Tukey HSD	Tukey HSD	Tukey HSD		12-HETE	treatments	Tukey HSD	Tukey HSD	Tukey HSD		(±)9-HEPE	treatments	Tukey HSD	Tukey HSD	Tukey HSD		(±)9-HODE	treatments	Tukey HSD	Tukey HSD	Tukey HSD		PGE3	treatments	Tukey HSD	Tukey HSD	Tukey HSD		15-deoxy-PGJ2	treatments	Tukey HSD	Tukey HSD	Tukey HSD
		pair	Q statistic	p-value	inferfence			pair	Q statistic	p-value	inferfence			pair	Q statistic	p-value	inferfence			pair	Q statistic	p-value	inferfence			pair	Q statistic	p-value	inferfence			pair	Q statistic	p-value	inferfence
		A vs B	39.8289	0.0010053	** p<0.01			A vs B	30.6363	0.0010053	** p<0.01			A vs B	8.7843	0.0011589	** p<0.01			A vs B	12.1559	0.0010053	** p<0.01			A vs B	0	0.899995	insignificant			A vs B	0.3744	0.899995	insignificant
		A vs C	38.5143	0.0010053	** p<0.01			A vs C	26.1778	0.0010053	** p<0.01			A vs C	7.5678	0.0030422	** p<0.01			A vs C	9.2301	0.0010053	** p<0.01			A vs C	37.4214	0.0010053	** p<0.01			A vs C	22.52	0.0010053	** p<0.01
		A vs D	41.1655	0.0010053	** p<0.01			A vs D	33.4248	0.0010053	** p<0.01			A vs D	12.1399	0.0010053	** p<0.01			A vs D	14.2907	0.0010053	** p<0.01			A vs D	0	0.899995	insignificant			A vs D	0.3744	0.899995	insignificant
		B vs C	1.3146	0.772192	insignificant			B vs C	4.4586	0.0536493	insignificant			B vs C	1.2165	0.807683	insignificant			B vs C	2.9258	0.241445	insignificant			B vs C	37.4214	0.0010053	** p<0.01			B vs C	22.8944	0.0010053	** p<0.01
		B vs D	1.3366	0.764251	insignificant			B vs D	2.7884	0.273999	insignificant			B vs D	3.3557	0.160381	insignificant			B vs D	2.1348	0.475942	insignificant			B vs D	0	0.899995	insignificant			B vs D	0	0.899995	insignificant
		C vs D	2.6512	0.309866	insignificant			C vs D	7.247	0.0039789	** p<0.01			C vs D	4.5722	0.0479104	* p<0.05			C vs D	5.0606	0.029594	* p<0.05			C vs D	37.4214	0.0010053	** p<0.01			C vs D	22.8944	0.0010053	** p<0.01
	8-HETE	treatments	Tukey HSD	Tukey HSD	Tukey HSD		(±)15-HETE	treatments	Tukey HSD	Tukey HSD	Tukey HSD		(±)11-HEPE	treatments	Tukey HSD	Tukey HSD	Tukey HSD		(±)13-HODE	treatments	Tukey HSD	Tukey HSD	Tukey HSD		PGB2	treatments	Tukey HSD	Tukey HSD	Tukey HSD		PGF2α	treatments	Tukey HSD	Tukey HSD	Tukey HSD
		pair	Q statistic	p-value	inferfence			pair	Q statistic	p-value	inferfence			pair	Q statistic	p-value	inferfence			pair	Q statistic	p-value	inferfence			pair	Q statistic	p-value	inferfence			pair	Q statistic	p-value	inferfence
		A vs B	15.2528	0.0010053	** p<0.01			A vs B	15.2657	0.0010053	** p<0.01			A vs B	4.6106	0.0461108	* p<0.05			A vs B	5.0863	0.0288604	* p<0.05			A vs B	1.2537	0.794216	insignificant			A vs B	0	0.899995	insignificant
		A vs C	11.6872	0.0010053	** p<0.01			A vs C	3.6965	0.114757	insignificant			A vs C	9.675	0.0010053	** p<0.01			A vs C	1.9102	0.556734	insignificant			A vs C	10.7757	0.0010053	** p<0.01			A vs C	19.3151	0.0010053	** p<0.01
		A vs D	16.0469	0.0010053	** p<0.01			A vs D	15.9635	0.0010053	** p<0.01			A vs D	6.3044	0.0091257	** p<0.01			A vs D	8.2902	0.001696	** p<0.01			A vs D	1.2034	0.812436	insignificant			A vs D	0	0.899995	insignificant
		B vs C	3.5656	0.130475	insignificant			B vs C	11.5692	0.0010053	** p<0.01			B vs C	14.2856	0.0010053	** p<0.01			B vs C	3.1761	0.190662	insignificant			B vs C	12.0294	0.0010053	** p<0.01			B vs C	19.3151	0.0010053	** p<0.01
		B vs D	0.7941	0.899995	insignificant			B vs D	0.6978	0.899995	insignificant			B vs D	1.6937	0.635047	insignificant			B vs D	3.2039	0.185634	insignificant			B vs D	0.0504	0.899995	insignificant			B vs D	0	0.899995	insignificant
		C vs D	4.3597	0.0592121	insignificant			C vs D	12.267	0.0010053	** p<0.01			C vs D	15.9794	0.0010053	** p<0.01			C vs D	6.38	0.0085214	** p<0.01			C vs D	11.9791	0.0010053	** p<0.01			C vs D	19.3151	0.0010053	** p<0.01
	9-HETE	treatments	Tukey HSD	Tukey HSD	Tukey HSD		(±)5-HEPE	treatments	Tukey HSD	Tukey HSD	Tukey HSD		(±)12-HEPE	treatments	Tukey HSD	Tukey HSD	Tukey HSD		PGD1	treatments	Tukey HSD	Tukey HSD	Tukey HSD		PGD2	treatments	Tukey HSD	Tukey HSD	Tukey HSD		Thromboxane B2	treatments	Tukey HSD	Tukey HSD	Tukey HSD
		pair	Q statistic	p-value	inferfence			pair	Q statistic	p-value	inferfence			pair	Q statistic	p-value	inferfence			pair	Q statistic	p-value	inferfence			pair	Q statistic	p-value	inferfence			pair	Q statistic	p-value	inferfence
		A vs B	23.5517	0.0010053	** p<0.01			A vs B	15.4557	0.0010053	** p<0.01			A vs B	30.4262	0.0010053	** p<0.01			A vs B	0	0.899995	insignificant			A vs B	0.011	0.899995	insignificant			A vs B	1.4494	0.723428	insignificant
		A vs C	22.7614	0.0010053	** p<0.01			A vs C	11.6891	0.0010053	** p<0.01			A vs C	24.3515	0.0010053	** p<0.01			A vs C	23.114	0.0010053	** p<0.01			A vs C	24.1567	0.0010053	** p<0.01			A vs C	14.2894	0.0010053	** p<0.01
		A vs D	26.1224	0.0010053	** p<0.01			A vs D	16.572	0.0010053	** p<0.01			A vs D	33.9251	0.0010053	** p<0.01			A vs D	0	0.899995	insignificant			A vs D	0.0101	0.899995	insignificant			A vs D	1.4692	0.716274	insignificant
		B vs C	0.7902	0.899995	insignificant			B vs C	3.7665	0.107031	insignificant			B vs C	6.0747	0.0112669	* p<0.05			B vs C	23.114	0.0010053	** p<0.01			B vs C	24.1677	0.0010053	** p<0.01			B vs C	15.7388	0.0010053	** p<0.01
		B vs D	2.5707	0.332516	insignificant			B vs D	1.1163	0.843919	insignificant			B vs D	3.4989	0.139355	insignificant			B vs D	0	0.899995	insignificant			B vs D	0.0211	0.899995	insignificant			B vs D	0.0198	0.899995	insignificant
		C vs D	3.361	0.159556	insignificant			C vs D	4.8828	0.0352289	* p<0.05			C vs D	9.5736	0.0010053	** p<0.01			C vs D	23.114	0.0010053	** p<0.01			C vs D	24.1466	0.0010053	** p<0.01			C vs D	15.7586	0.0010053	** p<0.01
	(±)11-HETE	treatments	Tukey HSD	Tukey HSD	Tukey HSD		(±)8-HEPE	treatments	Tukey HSD	Tukey HSD	Tukey HSD		(±)15-HEPE	treatments	Tukey HSD	Tukey HSD	Tukey HSD		PGE1	treatments	Tukey HSD	Tukey HSD	Tukey HSD		8-iso PGE2	treatments	Tukey HSD	Tukey HSD	Tukey HSD
		pair	Q statistic	p-value	inferfence			pair	Q statistic	p-value	inferfence			pair	Q statistic	p-value	inferfence			pair	Q statistic	p-value	inferfence			pair	Q statistic	p-value	inferfence
		A vs B	2.9067	0.245753	insignificant			A vs B	5.6506	0.0167578	* p<0.05			A vs B	8.5818	0.0013498	** p<0.01			A vs B	0	0.899995	insignificant			A vs B	0	0.899995	insignificant
		A vs C	9.6046	0.0010053	** p<0.01			A vs C	0.8745	0.899995	insignificant			A vs C	1.3248	0.768491	insignificant			A vs C	14.981	0.0010053	** p<0.01			A vs C	14.9307	0.0010053	** p<0.01
		A vs D	3.3786	0.156831	insignificant			A vs D	3.2519	0.17724	insignificant			A vs D	10.8864	0.0010053	** p<0.01			A vs D	0	0.899995	insignificant			A vs D	0	0.899995	insignificant
		B vs C	12.5113	0.0010053	** p<0.01			B vs C	4.7761	0.0391364	* p<0.05			B vs C	7.257	0.0039459	** p<0.01			B vs C	14.981	0.0010053	** p<0.01			B vs C	14.9307	0.0010053	** p<0.01
		B vs D	0.4718	0.899995	insignificant			B vs D	2.3987	0.385698	insignificant			B vs D	2.3046	0.416929	insignificant			B vs D	0	0.899995	insignificant			B vs D	0	0.899995	insignificant
		C vs D	12.9832	0.0010053	** p<0.01			C vs D	2.3774	0.392643	insignificant			C vs D	9.5616	0.0010053	** p<0.01			C vs D	14.981	0.0010053	** p<0.01			C vs D	14.9307	0.0010053	** p<0.01
	Supplementary Figure 2B
	Shown in red were recalculated with 50% LOQ for the zero values, used for stats only
n=3	ng/E6 cells	(±)11-HETE	(±)11-HEPE	PGD2	8-iso PGE2	15-deoxy-Δ12,14-PGJ2	PGF2α	Thromboxane B2	PGE2
	M1 CNT 1	0.00506053	5.06053e-06	5.94048	0.217955	1.02974	0.285103	1.74383	0.330845
	M1 CNT 2	0.00506053	5.06053e-06	4.59609	0.115371	0.659556	0.191018	1.59009	0.227616
	M1 CNT 3	0.00506053	5.06053e-06	4.86025	0.19111	1.59714	0.285488	1.78402	0.322066
	M1 ETO 1	0.294616	0.204227	8.06351	0.289932	2.29776	0.391013	2.53532	0.524824
	M1 ETO 2	0.315082	0.251425	7.90908	0.232376	1.98182	0.458312	2.47661	0.472904
	M1 ETO 3	0.311803	0.265118	7.41287	0.245054	2.31772	0.267548	2.22014	0.455095
	Ttests used here as only two conditions to compare
	TTEST	1.16523e-06	0.000200429	0.00427559	0.0836751	0.0197821	0.138363	0.00341123	0.00817245
		***	***	***		*		***	**

## Sheet: Fig 2 B, Figure S8
		n=4	Shown in red were recalculated with estimated 50% LOQ for the zero values, used for stats only
		Sample Name	ng / 1 x 10^6 cells		A/ IS	Cannot calculate LOQ value for diene as have no standard
			12-HETE	tetranor 12-HETE triene	tetranor 12-HETE diene
	A	Cells LPS_1	0.00072	0.0033	0
		Cells LPS_2	0.00072	0.0033	0
		Cells LPS_3	0.00072	0.0033	0
		Cells LPS_4	0.00072	0.0033	0
	B	Cells ETO LPS_1	0.00072	0.0033	0
		Cells ETO LPS_2	0.00072	0.0033	0
		Cells ETO LPS_3	0.00072	0.0033	0
		Cells ETO LPS_4	0.00072	0.0033	0
	C	Cells LPS 12(S)-HETE_1	1.37385	0.0987154	0.331606
		Cells LPS 12(S)-HETE_2	1.5937	0.0794491	0.290944
		Cells LPS 12(S)-HETE_3	1.18372	0.101214	0.332292
		Cells LPS 12(S)-HETE_4	1.34805	0.13178	0.331224
	D	Cells ETO LPS 12(S)-HETE_1	2.15989	0.4632	1.70807
		Cells ETO LPS 12(S)-HETE_2	2.87198	0.499266	1.92708
		Cells ETO LPS 12(S)-HETE_3	1.19233	0.37927	1.40039
		Cells ETO LPS 12(S)-HETE_4	2.3195	0.357026	1.41176
	E	Cells LPS 12(R)-HETE_1	4.86491	0.988142	0.514862
		Cells LPS 12(R)-HETE_2	4.16372	0.753587	0.449904
		Cells LPS 12(R)-HETE_3	4.32059	0.782905	0.491968
		Cells LPS 12(R)-HETE_4	5.39164	0.823036	0.482036
	F	Cells ETO LPS 12(R)-HETE_1	6.10138	2.95117	2.21899
		Cells ETO LPS 12(R)-HETE_2	5.74839	2.64396	2.09524
		Cells ETO LPS 12(R)-HETE_3	6.44994	2.66502	2.2123
		Cells ETO LPS 12(R)-HETE_4	5.0384	2.47726	1.78643
	A	Sup LPS _1	0.0569723	0.0263364	0.343581
		Sup LPS _3	0.0935985	0.10579	0.251217
		Sup LPS _4	0.0375999	0.00991307	0.0570336
	B	Sup ETO LPS _1	0.142086	0.00326953	0.616525
		Sup ETO LPS _2	0.0413493	0.0724089	0.216745
		Sup ETO LPS _3	0.0202734	0.00819203	0.123081
		Sup ETO LPS _4	0.0215968	0.00216793	0.189274
	C	Sup LPS 12(S)-HETE_1	2.8063	1.44461	4.05769
		Sup LPS 12(S)-HETE_2	2.04872	1.00933	12.7025
		Sup LPS 12(S)-HETE_3	4.06444	0.808833	10.5002
		Sup LPS 12(S)-HETE_4	2.75148	0.985024	13.4547
	D	Sup ETO LPS 12(S)-HETE_1	5.69852	6.63835	28.252
		Sup ETO LPS 12(S)-HETE_2	3.3494	6.47807	71.6324
		Sup ETO LPS 12(S)-HETE_3	4.27248	6.53679	68.661
		Sup ETO LPS 12(S)-HETE_4	4.28916	8.35757	84.1924
	E	Sup LPS 12(R)-HETE_1	8.06671	7.34755	14.6143
		Sup LPS 12(R)-HETE_2	8.1728	8.19037	14.6825
		Sup LPS 12(R)-HETE_3	4.13495	5.75505	12.6168
		Sup LPS 12(R)-HETE_4	7.8761	9.59326	17.5345
	F	Sup ETO LPS 12(R)-HETE_1	27.1924	50.7031	98.1183
		Sup ETO LPS 12(R)-HETE_2	16.525	35.7048	82.4588
		Sup ETO LPS 12(R)-HETE_3	19.0473	36.4623	75.4026
		Sup ETO LPS 12(R)-HETE_4	18.5805	30.8722	76.9231
	ANOVA was conducted for the cells or supernatants separately, since these are different sample types.
	12-HETE, cells					12-HETE, supernatant
	treatments	Tukey HSD	Tukey HSD	Tukey HSD		treatments	Tukey HSD	Tukey HSD	Tukey HSD
	pair	Q statistic	p-value	inferfence		pair	Q statistic	p-value	inferfence
	A vs B	0	0.899995	insignificant		A vs B	0.0054	0.899995	insignificant
	A vs C	6.1632	0.00433	** p<0.01		A vs C	2.397	0.547446	insignificant
	A vs D	9.5769	0.0010053	** p<0.01		A vs D	3.6434	0.15704	insignificant
	A vs E	21.0111	0.0010053	** p<0.01		A vs E	5.8769	0.0072931	** p<0.01
	A vs F	26.1661	0.0010053	** p<0.01		A vs F	17.0209	0.0010053	** p<0.01
	B vs C	6.1632	0.00433	** p<0.01		B vs C	2.5948	0.472332	insignificant
	B vs D	9.5769	0.0010053	** p<0.01		B vs D	3.9411	0.108433	insignificant
	B vs E	21.0111	0.0010053	** p<0.01		B vs E	6.3535	0.0036508	** p<0.01
	B vs F	26.1661	0.0010053	** p<0.01		B vs F	18.3905	0.0010053	** p<0.01
	C vs D	3.4137	0.203158	insignificant		C vs D	1.3463	0.899995	insignificant
	C vs E	14.8479	0.0010053	** p<0.01		C vs E	3.7587	0.136157	insignificant
	C vs F	20.0028	0.0010053	** p<0.01		C vs F	15.7957	0.0010053	** p<0.01
	D vs E	11.4342	0.0010053	** p<0.01		D vs E	2.4124	0.541628	insignificant
	D vs F	16.5891	0.0010053	** p<0.01		D vs F	14.4494	0.0010053	** p<0.01
	E vs F	5.1549	0.019389	* p<0.05		E vs F	12.037	0.0010053	** p<0.01
	Triene cells					Triene supernatant
	treatments	Tukey HSD	Tukey HSD	Tukey HSD		treatments	Tukey HSD	Tukey HSD	Tukey HSD
	pair	Q statistic	p-value	inferfence		pair	Q statistic	p-value	inferfence
	A vs B	0.0063	0.899995	insignificant		A vs B	0.013	0.899995	insignificant
	A vs C	2.084	0.664756	insignificant		A vs C	0.5114	0.899995	insignificant
	A vs D	8.8267	0.0010053	** p<0.01		A vs D	3.5054	0.184993	insignificant
	A vs E	17.4614	0.0010053	** p<0.01		A vs E	3.8677	0.119115	insignificant
	A vs F	56.1589	0.0010053	** p<0.01		A vs F	19.3473	0.0010053	** p<0.01
	B vs C	2.0903	0.662383	insignificant		B vs C	0.5664	0.899995	insignificant
	B vs D	8.833	0.0010053	** p<0.01		B vs D	3.8004	0.129241	insignificant
	B vs E	17.4677	0.0010053	** p<0.01		B vs E	4.1917	0.0783648	insignificant
	B vs F	56.1652	0.0010053	** p<0.01		B vs F	20.9115	0.0010053	** p<0.01
	C vs D	6.7427	0.0018189	** p<0.01		C vs D	3.234	0.251902	insignificant
	C vs E	15.3775	0.0010053	** p<0.01		C vs E	3.6253	0.16054	insignificant
	C vs F	54.0749	0.0010053	** p<0.01		C vs F	20.3452	0.0010053	** p<0.01
	D vs E	8.6348	0.0010053	** p<0.01		D vs E	0.3913	0.899995	insignificant
	D vs F	47.3322	0.0010053	** p<0.01		D vs F	17.1112	0.0010053	** p<0.01
	E vs F	38.6975	0.0010053	** p<0.01		E vs F	16.7199	0.0010053	** p<0.01
	diene cells					diene supernatant
	treatments	Tukey HSD	Tukey HSD	Tukey HSD		treatments	Tukey HSD	Tukey HSD	Tukey HSD
	pair	Q statistic	p-value	inferfence		pair	Q statistic	p-value	inferfence
	A vs B	0	0.899995	insignificant		A vs B	0.0114	0.899995	insignificant
	A vs C	4.8225	0.0314183	* p<0.05		A vs C	1.6389	0.83326	insignificant
	A vs D	24.1762	0.0010053	** p<0.01		A vs D	10.3593	0.0010053	** p<0.01
	A vs E	7.27	0.0010053	** p<0.01		A vs E	2.4094	0.542778	insignificant
	A vs F	31.172	0.0010053	** p<0.01		A vs F	13.6565	0.0010053	** p<0.01
	B vs C	4.8225	0.0314183	* p<0.05		B vs C	1.7579	0.788383	insignificant
	B vs D	24.1762	0.0010053	** p<0.01		B vs D	11.1771	0.0010053	** p<0.01
	B vs E	7.27	0.0010053	** p<0.01		B vs E	2.5901	0.474147	insignificant
	B vs F	31.172	0.0010053	** p<0.01		B vs F	14.7384	0.0010053	** p<0.01
	C vs D	19.3537	0.0010053	** p<0.01		C vs D	9.4192	0.0010053	** p<0.01
	C vs E	2.4475	0.527367	insignificant		C vs E	0.8322	0.899995	insignificant
	C vs F	26.3495	0.0010053	** p<0.01		C vs F	12.9805	0.0010053	** p<0.01
	D vs E	16.9062	0.0010053	** p<0.01		D vs E	8.587	0.0010053	** p<0.01
	D vs F	6.9958	0.0012472	** p<0.01		D vs F	3.5614	0.173385	insignificant
	E vs F	23.902	0.0010053	** p<0.01		E vs F	12.1483	0.0010053	** p<0.01

## Sheet: Fig 3C
		n=3	16:0p/12-HETE-PE	16:0a/12-HETE-PE	18:1p/12-HETE-PE	18:0p/12-HETE-PE	18:1a/12-HETE-PE	16:1a/12-HETE-PC	18:0a/12-HETE-PE	16:0a/12-HETE-PC	18:1a/12-HETE-PC	18:0a/12-HETE-PC
		control	513.096	112.165	198.974	144.979	159	78.3058	157.807	546.024	417.631	204.583
		control	630.042	140.729	236.707	176.353	216.982	119.155	184.302	670.858	517.88	239.993
		control	574.238	125.507	216.285	165.051	188.089	137.904	176.398	673.401	567.734	288.344
		LPS	473.981	89.0816	189.929	138.497	132.446	123.119	124.714	583.284	472.261	227.017
		LPS	513.623	91.7381	208.196	145.023	141.452	111.79	135.135	577.184	471.556	208.742
		LPS	439.596	75.7082	176.381	126.18	121.567	84.3192	118.04	477.054	367.331	152.657
		mean	16:0p/12-HETE-PE	16:0a/12-HETE-PE	18:1p/12-HETE-PE	18:0p/12-HETE-PE	18:1a/12-HETE-PE	16:1a/12-HETE-PC	18:0a/12-HETE-PE	16:0a/12-HETE-PC	18:1a/12-HETE-PC	18:0a/12-HETE-PC
		control	572.459	126.134	217.322	162.128	188.024	111.788	172.836	630.094	501.082	244.307
		LPS	475.734	85.5093	191.502	136.567	131.822	106.41	125.963	545.841	437.049	196.139
		SD	58.4933	14.2922	18.8881	15.8896	28.9909	30.4743	13.602	72.8181	76.4486	42.0472
			37.0447	8.59127	15.9656	9.56845	9.95721	19.9518	8.61585	59.6491	60.3786	38.7488
		SEM	33.047	8.0747	10.6712	8.97719	16.379	17.2171	7.68476	41.1402	43.1913	23.7555
			20.9292	4.85383	9.02014	5.4059	5.62554	11.2722	4.86771	33.7001	34.1122	21.892
		TTEST	0.072787	0.0134825	0.144839	0.0754212	0.0336747	0.810752	0.00727078	0.196001	0.318476	0.218302

## Sheet: Fig 3D, Fig 4
	Note that all red are set at 50% LOD as requested during the review, and this value is used for stats purposes only, however the lipid was not detected in the sample and thus a value of zero is shown on figures.
	Fig 3D, 4A
	n=6	11-HETE	15-HETE	11-HEPE	13-HDOHE	16-HDOHE	9-HODE	13-HODE	5-HETrE	15-HETrE	9-OxoODE	PGD1	PGD2	PGE2	15-deoxy-PGJ2	PGF2ɑ
	Cell samples	LOX, COX	LOX, COX	LOX, COX	unknown	unknown	LOX	LOX	LOX	LOX	LOX	COX	COX	COX	COX	COX
	RAW nonsil 1	0.844921	0.166497	0.389139	2.56141	0.0903837	2.74405	1.46759	0.0390597	0.580033	0.14103	0.215959	2.89003	0.563072	1.39323	0.921832
	RAW nonsil 2	0.834523	0.20974	0.454824	2.54912	0.12192	2.55908	1.27531	0.0379383	0.734761	0.0999707	0.268857	2.94938	0.603006	1.48743	1.10788
	RAW nonsil 3	0.816022	0.205552	0.36692	2.48321	0.0942329	2.66802	1.55529	0.0424772	0.671673	0.0880321	0.239396	2.49365	0.406497	1.23952	0.945847
	RAW nonsil 4	0.820957	0.211747	0.380159	2.33886	0.0847737	2.50266	1.4568	0.0316081	0.769449	0.14659	0.227227	2.54249	0.394246	1.35733	0.819785
	RAW nonsil 5	0.815101	0.201634	0.398047	2.44192	0.0932523	2.50762	1.36452	0.0325458	0.667665	0.141192	0.207416	2.53527	0.514693	1.36446	1.04912
	RAW nonsil 6	0.928574	0.25226	0.379393	2.67921	0.118059	3.41272	1.70613	0.0575501	0.586272	0.102797	0.216478	2.31393	0.589129	1.22414	0.876865
	RAW CPT1aKD 1	0.536107	0.127507	0.274213	1.54204	0.0691755	1.28589	0.657526	0.0251274	0.392047	0.111749	0.021	2.27644	0.431215	1.22391	0.853034
	RAW CPT1aKD 2	0.390172	0.128433	0.216045	1.24811	0.060938	0.997133	0.568659	0.019868	0.434109	0.106798	0.021	1.72944	0.329642	1.21501	0.770292
	RAW CPT1aKD 3	0.374575	0.052	0.221891	1.21374	0.0526803	1.03123	0.738704	0.0054	0.452851	0.0936999	0.021	1.7087	0.320273	1.13063	0.788583
	RAW CPT1aKD 4	0.428744	0.149036	0.228425	1.4057	0.0695624	1.13193	0.609433	0.0225835	0.452876	0.0461465	0.021	2.08253	0.404494	1.16037	0.768639
	RAW CPT1aKD 5	0.352563	0.052	0.199377	1.26012	0.0502022	1.06157	0.58173	0.0159074	0.40499	0.0935856	0.021	1.31445	0.28337	1.15625	0.546623
	RAW CPT1aKD 6	0.587975	0.192316	0.279462	1.78322	0.078237	1.68317	0.84812	0.0285987	0.458128	0.141643	0.021	1.74055	0.550324	1.282	0.83131
	TTESTs	3.04628e-06	0.00481486	6.4055e-06	7.82672e-07	0.000746436	5.66619e-06	8.83438e-07	0.00235753	3.28251e-05	0.233075	5.82669e-10	0.000737235	0.0445816	0.00906653	0.0114541
	Fig 4 B,C
	n=6	11-HETE	15-HETE	11-HEPE	13-HDOHE	16-HDOHE	9-HODE	13-HODE	15-HETrE	9-OxoODE	8,9-DiHETrE	14,15-DiHETrE	8,15-DiHETE	17,18-DiHETE	PGD1	PGD2	PGD3	PGE1	PGE2	PGE3	PGB2	13,14-dihydro-15-keto PGD2	15-deoxy-PGJ2	PGF2ɑ	TXB2
	Supernatant samples	LOX, COX	LOX, COX	LOX, COX	unknown	unknown	LOX	LOX	LOX	LOX	CYP	CYP	LOX	CYP	COX	COX	COX	COX	COX	COX	COX	COX	COX	COX	COX
	RAW nonsil 1	0.921402	0.269951	0.662497	0.724241	0.0535669	1.11837	1.50186	0.606178	0.131818	0.216216	0.0141371	0.720811	1.0846	19.1258	249.662	1.09353	0.478547	10.2163	0.230369	0.6577	1.56843	30.7585	101.499	0.899622
	RAW nonsil 2	0.730814	0.281724	0.634684	0.670456	0.0565807	0.797711	1.27544	0.586625	0.0632868	0.278712	0.0158377	0.824821	1.2884	20.6593	263.163	1.13025	0.711547	9.71074	0.229063	0.671973	1.68064	28.6462	110.121	0.944011
	RAW nonsil 3	1.34792	0.471905	0.890109	1.05126	0.0608032	1.81326	2.25246	0.736242	0.130367	0.251017	0.0152896	0.745344	1.13414	18.8868	241.496	0.915167	0.753692	11.9143	0.251521	0.614181	1.55446	27.3564	106.768	1.01137
	RAW nonsil 4	1.09878	0.356924	0.789691	0.788457	0.0610544	1.76494	2.37316	0.654152	0.434544	0.250185	0.0154209	0.855824	1.30393	19.6397	256.791	0.981596	0.723693	10.6201	0.235801	0.641405	1.59439	28.8724	111.457	0.941994
	RAW nonsil 5	0.895751	0.330399	0.832036	0.755818	0.0552296	0.981991	1.51126	0.635853	0.0948446	0.228493	0.0150264	0.927778	1.23817	20.0206	253.583	0.976286	0.70544	11.3842	0.226698	0.655574	1.61742	28.6794	114.445	0.962642
	RAW nonsil 6	1.32939	0.436395	0.977602	1.13462	0.05532	1.60663	2.1474	0.768441	0.0858573	0.224842	0.0154255	0.739884	1.21702	19.7474	246.112	0.941426	0.808107	11.7353	0.26354	0.616503	1.53257	26.6526	107.015	0.942585
	RAW CPT1aKD 1	0.248321	0.117519	0.31834	0.307699	0.02826	0.272546	0.473232	0.285198	0.0771698	0.177672	0.014998	0.681131	0.944092	15.4174	196.581	0.629855	0.612906	9.62941	0.153059	0.463527	1.23008	19.8755	92.8264	0.630715
	RAW CPT1aKD 2	0.310527	0.141	0.40182	0.351574	0.0303575	0.353837	0.662654	0.339233	0.0744929	0.220975	0.0169885	0.793872	1.00505	16.7571	204.649	0.638392	0.717531	10.3481	0.185094	0.516924	1.34574	21.4617	99.7705	0.654821
	RAW CPT1aKD 3	0.536647	0.195285	0.598769	0.477451	0.0341244	0.548027	1.02825	0.385261	0.00544034	0.165162	0.0141832	0.662753	1.00018	16.7969	197.909	0.608988	0.846659	11.4165	0.218983	0.533181	1.30217	22.1962	104.825	0.693562
	RAW CPT1aKD 4	0.293147	0.163247	0.378321	0.369137	0.0300604	0.292318	0.573658	0.304116	0.0279453	0.194733	0.0147788	0.564127	0.960924	17.0026	206.643	0.70969	0.736645	10.3619	0.179456	0.523611	1.34269	24.2266	99.3752	0.707627
	RAW CPT1aKD 5	0.380765	0.191247	0.484389	0.436119	0.032776	0.366092	0.657072	0.347143	0.0503062	0.177238	0.0154252	0.633555	0.971775	18.0284	224.544	0.703017	0.779005	12.0855	0.205576	0.53953	1.37041	22.2053	114.126	0.70835
	RAW CPT1aKD 6	0.491893	0.234595	0.490995	0.485196	0.0320738	0.571448	0.950583	0.36243	0.027	0.203696	0.0151062	0.787797	0.96307	15.1842	183.951	0.49355	0.693892	10.8453	0.194633	0.476375	1.14362	25.8462	97.8184	0.678411
	TTESTs	0.00012657	0.000619745	0.000389795	0.000303638	1.19895e-08	0.000457317	0.000337233	1.8401e-06	0.0788972	0.00210652	0.902255	0.0417243	7.10283e-05	9.72678e-05	1.48888e-05	1.30806e-05	0.557132	0.774832	0.00112829	7.82181e-06	2.62366e-05	0.000211581	0.0702265	7.20828e-08

## Sheet: Fig 5 A-I
Fig 5 A-C	n=4-6		12-HETE	triene	diene
A	basal	Nonsil	33.9185	36.954	9.93151	Values of all 3 lipids in this sample appear higher than other samples in the same group, and for the diene and triene were around 50% higher.
	basal	Nonsil	29.2953	19.3927	6.07066		A Grubbs test suggests the sample to be an outlier.
	basal	Nonsil	30.4333	19.3102	5.85837		We consider that an error may have been made during sample preparation, e.g. more HETE was added than should have been, and in line with reviewer recommendations, the sample has been removed from the analysis for all 3 lipids.
	basal	Nonsil	27.5853	17.7838	5.29865		The sample is retained here in the spreadsheet for transparency only
	basal	Nonsil	29.3604	19.8905	5.89184
B	basal	Cpt1aKD	22.3309	15.0625	5.36116
	basal	Cpt1aKD	25.0706	16.2449	5.61131
	basal	Cpt1aKD	25.2323	16.5757	5.74043
	basal	Cpt1aKD	23.5179	16.008	5.92308
	basal	Cpt1aKD	25.9254	16.8865	5.8
C	LPS	Nonsil	22.7952	27.518	8.69281
	LPS	Nonsil	28.6547	27.598	8.32258
	LPS	Nonsil	28.1294	14.5718	3.58726
	LPS	Nonsil	27.6153	12.5196	4.0508
	LPS	Nonsil	28.5925	22.0942	4.3695
	LPS	Nonsil	27.0189	16.5617	4.04959
D	LPS	Cpt1aKD	41.7758	13.7483	3.04408
	LPS	Cpt1aKD	36.3274	12.5416	3.06733
	LPS	Cpt1aKD	44.0307	12.1193	2.79412
	LPS	Cpt1aKD	45.4123	11.8925	2.92969
	LPS	Cpt1aKD	44.2319	12.4359	3.00236
	LPS	Cpt1aKD	41.1358	12.4273	3.06742
ANOVA	https://astatsa.com/OneWay_Anova_with_TukeyHSD/_get_data/
	12-HETE					Triene					diene
	treatments	Tukey HSD	Tukey HSD	Tukey HSD		treatments	Tukey HSD	Tukey HSD	Tukey HSD		treatments	Tukey HSD	Tukey HSD	Tukey HSD
	pair	Q statistic	p-value	inferfence		pair	Q statistic	p-value	inferfence		pair	Q statistic	p-value	inferfence
	A vs B	4.3406	0.0319196	* p<0.05		A vs B	1.7118	0.617407	insignificant		A vs B	0.1549	0.899995	insignificant
	A vs C	1.9309	0.533743	insignificant		A vs C	0.6366	0.899995	insignificant		A vs C	0.4595	0.899995	insignificant
	A vs D	12.3193	0.0010053	** p<0.01		A vs D	3.9765	0.0531243	insignificant		A vs D	4.7886	0.0167441	* p<0.05
	B vs C	2.7502	0.247185	insignificant		B vs C	2.5749	0.298189	insignificant		B vs C	0.3182	0.899995	insignificant
	B vs D	17.941	0.0010053	** p<0.01		B vs D	2.3427	0.376387	insignificant		B vs D	4.9331	0.0135577	* p<0.05
	C vs D	15.9322	0.0010053	** p<0.01		C vs D	5.1576	0.009748	** p<0.01		C vs D	4.8402	0.0155316	* p<0.05
							RANTES					TNF
Fig 5 D	triene, ng/mouse					Fig 5 E	control	Eto	LPS	LPS/Eto		Fig 5 F	LPS	LPS/Eto
n=7	Veh	Eto	LPS	LPS/Eto		n=3	33.75	8.75	366.25	143.75	n=3		3861.54	2630.77
	0.106158	0.260198	0.281336	0.842426			11.25	6.25	191.25	73.75			3307.69	2600
	0.131921	0.0964329	0.330842	1.21298			21.25	6.25	323.75	43.75			4700	1923.08
	0.251985	0.148699	0.5832	1.67137
	0.249613	0.505533	0.383037	1.22064			treatments	Tukey HSD	Tukey HSD	Tukey HSD		TTEST	0.0279614
	0.134178	0.212554	0.732805	1.19074			pair	Q statistic	p-value	inferfence
	0.0337741	0.10467	0.217366	5.22733			A vs B	0.4933	0.899995	insignificant
	0.0264915	0.0722542	0.230618	1.63047			A vs C	8.9349	0.0010334	** p<0.01
							A vs D	2.1378	0.474882	insignificant
	0.0671705	0.13957	0.32302	1.42261			B vs C	9.4282	0.0010053	** p<0.01
	0.012978	0.123304	0.20692	0.890853			B vs D	2.6311	0.315377	insignificant
	0.0703384	0.165175	0.302432	0.932125			C vs D	6.7971	0.005872	** p<0.01
ANOVA	treatments	Tukey HSD	Tukey HSD	Tukey HSD
	pair	Q statistic	p-value	inferfence
	A vs B	0.2295	0.899995	insignificant
	A vs C	0.8984	0.899995	insignificant
	A vs D	5.9376	0.0016972	** p<0.01
	B vs C	0.6689	0.899995	insignificant
	B vs D	5.7081	0.0025369	** p<0.01
	C vs D	5.0392	0.0080069	** p<0.01
Fig 5 G,H
		%APF			%APF
n=3		neutrophils			monocytes
	vehicle	low lipid	high lipid	vehicle	low lipid	high lipid
Donor 1	14.8667	20.2	23.7333	67.6667	74.0667	74.4
Donor 2	17.9333	34.0333	39.0333	63.8	66.5	61.7333
Donor 3	31.2667	46.0333	53.6667	78.4333	82.6333	82.1333
Fig 5 I	Controls are shown here for information. Data in coloured tiles are plotted and analysed
		TNF	TNF
		CD4	CD8
D1	control	0.47	0.64
D2	control	0.96	1.16
D3	control	0.093	0.29
D1	activated (Vehicle)	18.7	3.46
D2	activated (Vehicle)	10.6	2.47
D3	activated (Vehicle)	16.3	1.83
D1	control low lipid	0.11	0.27
D2	control low lipid	0.36	0.43
D3	control low lipid	0.029	0.26
D1	activated low lipid	15.8	2.51
D2	activated low lipid	9.5	1.17
D3	activated low lipid	14.3	1.56
D1	control high lipid	0.15	0.17
D2	control high lipid	0.4	0.39
D3	control high lipid	0.11	0.42
D1	activated high lipid	14	1.98
D2	activated high lipid	11.2	1.6
D3	activated high lipid	14.2	1.27

## Sheet: Fig 5J,6A
		Human array dataset from Reference 45
	n=26,36
	ILMN_Gene	Source_Reference_ID	RefSeq_ID	Unigene_ID	Entrez_Gene_ID	GI	Accession	Symbol	Protein_Product	Probe_Id	Array_Address_Id	Probe_Type	Probe_Start	Probe_Sequence	Chromosome	Probe_Chr_Orientation	Probe_Coordinates	Cytoband	Definition	Ontology_Component	Ontology_Process	Ontology_Function	Synonyms	Obsolete_Probe_Id	Con_001	Con_017	Con_021	Con_022b	Con_028	Con_029	Con_040	Con_042	Con_043	Con_046	Con_048	Con_049	Con_051	Con_058	Con_062	Con_063	Con_065	Con_067	Con_069	Con_071	Con_072	Con_073	Con_077	Con_079	Con_081
	ACAA2	NM_006111.1	NM_006111.1		10449	5174428	NM_006111.1	ACAA2	NP_006102.1	ILMN_1660199	1450093	S	1288	AGGCCACAGTAAAACAAGTGACCTTCAGAGCAGCTGCCACAACTGGCCAT	18	-	45564119-45564168	18q21.1f	Homo sapiens acetyl-Coenzyme A acyltransferase 2 (mitochondrial 3-oxoacyl-Coenzyme A thiolase) (ACAA2), nuclear gene encoding mitochondrial protein, mRNA.	mitochondrion [goid 5739] [pmid 8241273] [evidence NAS]	cholesterol biosynthesis [goid 6695] [pmid 8241273] [evidence NAS]; lipid metabolism [goid 6629] [evidence IEA]; fatty acid metabolism [goid 6631] [evidence IEA]	acyltransferase activity [goid 8415] [evidence IEA]; transferase activity [goid 16740] [evidence IEA]; acetyl-CoA C-acyltransferase activity [goid 3988] [pmid 8241273] [evidence NAS]	DSAEC	DSAEC	7.88128	8.25363	8.1212	8.30972	8.02024	8.66036	8.12923	8.13607	8.41215	8.24557	8.17751	8.18956	8.24611	8.12751	8.01803	7.90971	8.18108	8.18525	7.88698	8.1618	8.03304	8.14624	8.16016	7.85444	8.43816
	ACAD10	NM_025247.4	NM_025247.4		80724	142386627	NM_025247.4	ACAD10	NP_079523.3	ILMN_1687303	6560327	S	3802	AGGACCTGGGCGCCTGGGAAAATGGAATGCAACCCACATTGTAAAGCCAC	12	+	110679127-110679176	12q24.12b	Homo sapiens acyl-Coenzyme A dehydrogenase family, member 10 (ACAD10), mRNA.		metabolism [goid 8152] [evidence IEA]; electron transport [goid 6118] [evidence IEA]	acyl-CoA dehydrogenase activity [goid 3995] [evidence IEA]; hydrolase activity [goid 16787] [evidence IEA]; FAD binding [goid 50660] [evidence IEA]	MGC5601	MGC5601	7.08671	7.44172	7.57398	7.87507	7.31722	7.60673	7.43661	7.47544	7.69255	7.54131	7.57742	7.52158	7.41829	7.54325	7.46788	7.60673	7.45247	7.18463	7.53893	7.56152	7.46629	7.52101	7.54853	7.1195	7.35931
	ACAD11	NM_032169.4	NM_032169.4		84129	145275196	NM_032169.4	ACAD11	NP_115545.3	ILMN_1761058	3370136	S	3351	AGAAGACCCTGACCCACTGAGGGTTTGTTGTGAGAATTGCTGAAGCCACG	3	-	133759827-133759876	3q22.1c	Homo sapiens acyl-Coenzyme A dehydrogenase family, member 11 (ACAD11), mRNA.		metabolism [goid 8152] [evidence IEA]; electron transport [goid 6118] [evidence IEA]	acyl-CoA dehydrogenase activity [goid 3995] [evidence IEA]; FAD binding [goid 50660] [evidence IEA]	FLJ12592; MGC150619	FLJ12592; MGC150619	7.78278	8.21087	7.65073	7.8688	8.0279	7.78082	7.56879	8.23536	7.94563	7.84769	7.94102	7.93452	8.01988	7.94102	7.79641	8.08042	8.05691	7.59345	7.78494	7.89401	7.98524	8.17316	7.56227	7.77831	7.94224
	ACAD8	NM_014384.2	NM_014384.2		27034	111120326	NM_014384.2	ACAD8	NP_055199.1	ILMN_2225595	730671	S	1721	GAAGGGGAAATGGAGGAATGCCCTCCTGTCTGTGTCGTTCTCTGTGCCAC	11	+	133640476-133640525	11q25e	Homo sapiens acyl-Coenzyme A dehydrogenase family, member 8 (ACAD8), mRNA.	mitochondrion [goid 5739] [evidence IEA]	metabolism [goid 8152] [evidence IEA]; branched chain family amino acid catabolism [goid 9083] [evidence IEA]; transcription [goid 6350] [evidence IEA]; regulation of transcription, DNA-dependent [goid 6355] [evidence IEA]; lipid metabolism [goid 6629] [pmid 10524212] [evidence TAS]; electron transport [goid 6118] [evidence IEA]	acyl-CoA dehydrogenase activity [goid 3995] [pmid 10524212] [evidence TAS]; oxidoreductase activity [goid 16491] [evidence IEA]; FAD binding [goid 50660] [evidence IEA]	FLJ22590; ACAD-8	FLJ22590; ACAD-8	7.45208	7.97	7.79323	7.78665	7.98835	7.89771	7.8794	7.72268	7.73628	7.88295	8.1191	7.76458	7.85611	7.55523	7.67425	7.93598	7.75759	7.59345	7.88698	8.1783	7.75953	7.76149	7.82445	7.6286	7.82229
	ACAD9	NM_014049.3	NM_014049.3		28976	34147673	NM_014049.3	ACAD9	NP_054768.2	ILMN_1775579	5340561	S	2223	GGAGACACCATAGTGGAAACTGGGGCTTATGCTGCTGCCTCCAGGGTGTG	3	+	130114416-130114465	3q21.3c	Homo sapiens acyl-Coenzyme A dehydrogenase family, member 9 (ACAD9), mRNA.	mitochondrion [goid 5739] [evidence IEA]	metabolism [goid 8152] [evidence IEA]; electron transport [goid 6118] [evidence IEA]	acyl-CoA dehydrogenase activity [goid 3995] [evidence IEA]; FAD binding [goid 50660] [evidence IEA]	ACAD-9; FLJ23533; NPD002; MGC14452	ACAD-9; FLJ23533; NPD002; MGC14452	8.14176	8.28515	7.96205	8.05672	8.30193	8.08904	7.89898	8.40822	8.107	7.95186	7.93609	8.40693	8.23355	8.17578	8.52218	8.2444	8.28371	7.68839	8.28289	8.36411	8.32969	8.44571	7.97298	7.85444	8.24167
	ACADL	NM_001608.2	NM_001608.2		33	46488924	NM_001608.2	ACADL	NP_001599.1	ILMN_1660890	130193	S	2021	GAAGCTGGAAGCCATCATACCTTACTGCCTTGAAACCCCTAGGACTCAGC	2	-	210761312-210761361	2q34b	Homo sapiens acyl-Coenzyme A dehydrogenase, long chain (ACADL), nuclear gene encoding mitochondrial protein, mRNA.	mitochondrion [goid 5739] [evidence IEA]	metabolism [goid 8152] [evidence IEA]; lipid metabolism [goid 6629] [evidence IEA]; fatty acid metabolism [goid 6631] [evidence IEA]; electron transport [goid 6118] [evidence IEA]	acyl-CoA dehydrogenase activity [goid 3995] [evidence IEA]; long-chain-acyl-CoA dehydrogenase activity [goid 4466] [pmid 1945557] [evidence TAS]; FAD binding [goid 50660] [evidence IEA]	LCAD; ACAD4	LCAD; ACAD4	7.01027	7.01635	7.04046	6.94756	7.03079	7.08682	7.02549	7.14003	7.1213	6.98846	7.05131	7.12323	7.05221	6.9715	7.06091	6.99369	7.05025	7.06091	7.06091	7.01001	7.0545	7.08873	7.19417	7.21847	6.91943
	ACADM	NM_000016.2	NM_000016.2		34	21327681	NM_000016.2	ACADM	NP_000007.1	ILMN_2053679	2470279	S	2088	GACTGTTGGTCTCTAGGTAGCCTTTGGTCTATTGTACACAATCTCATTTC	1	+	76001667-76001716	1p31.1g	Homo sapiens acyl-Coenzyme A dehydrogenase, C-4 to C-12 straight chain (ACADM), nuclear gene encoding mitochondrial protein, mRNA.	mitochondrial matrix [goid 5759] [pmid 2393404] [evidence IEP]; mitochondrion [goid 5739] [pmid 1731887] [evidence TAS]	metabolism [goid 8152] [evidence IEA]; fatty acid beta-oxidation [goid 6635] [pmid 2393404] [evidence IMP]; lipid metabolism [goid 6629] [evidence IEA]; fatty acid metabolism [goid 6631] [evidence IEA]; electron transport [goid 6118] [evidence IEA]	acyl-CoA dehydrogenase activity [goid 3995] [pmid 2393404] [evidence IMP]; FAD binding [goid 50660] [evidence IEA]	MCADH; ACAD1; MCAD	MCADH; ACAD1; MCAD	9.25474	9.84717	8.99032	9.01746	9.72844	9.17254	8.94679	9.64299	8.67775	8.96925	9.06013	9.57344	9.60609	9.27772	9.75912	9.87467	9.50796	9.45424	9.72271	9.01721	9.92667	9.71346	8.84354	9.09985	9.74055
	ACADS	NM_000017.1	NM_000017.1		35	4557232	NM_000017.1	ACADS	NP_000008.1	ILMN_1795104	110441	S	1467	CCTCCTCACCACTGTGCCTCAAGTTCCTCATCTAAGTGGCCCTGGCTCCT	12	+	119661840-119661889	12q24.31a	Homo sapiens acyl-Coenzyme A dehydrogenase, C-2 to C-3 short chain (ACADS), nuclear gene encoding mitochondrial protein, mRNA.	mitochondrion [goid 5739] [evidence IEA]	metabolism [goid 8152] [evidence IEA]; fatty acid beta-oxidation [goid 6635] [pmid 8276399] [evidence TAS]; lipid metabolism [goid 6629] [evidence IEA]; fatty acid metabolism [goid 6631] [evidence IEA]; electron transport [goid 6118] [evidence IEA]	butyryl-CoA dehydrogenase activity [goid 4085] [evidence IEA]; FAD binding [goid 50660] [evidence IEA]	SCAD; ACAD3	SCAD; ACAD3	7.0395	7.30287	7.34789	7.43827	7.17822	7.41251	7.52044	7.23104	7.53679	7.41922	7.45527	7.47206	7.25975	7.34849	7.26751	7.26279	7.26548	6.99239	7.12515	7.34873	7.2664	7.19133	7.43927	7.18048	7.21003
	ACADSB	NM_001609.3	NM_001609.3		36	96361828	NM_001609.3	ACADSB	NP_001600.1	ILMN_1740920	3610136	S	4235	GTGTGGCCTGAGTCCCCTCAGGAGGAAGGTGGACAACAGAGAAATGAGAG	10	+	124806090-124806139	10q26.13b	Homo sapiens acyl-Coenzyme A dehydrogenase, short/branched chain (ACADSB), nuclear gene encoding mitochondrial protein, mRNA.	mitochondrion [goid 5739] [pmid 7698750] [evidence TAS]	metabolism [goid 8152] [evidence IEA]; lipid metabolism [goid 6629] [evidence IEA]; fatty acid metabolism [goid 6631] [pmid 7698750] [evidence TAS]; electron transport [goid 6118] [evidence IEA]	acyl-CoA dehydrogenase activity [goid 3995] [pmid 7698750] [evidence TAS]; FAD binding [goid 50660] [evidence IEA]	ACAD7; 2-MEBCAD; SBCAD	ACAD7; 2-MEBCAD; SBCAD	7.22584	7.13551	7.15205	7.19564	7.29119	7.14824	7.07715	7.26402	7.11429	7.11857	7.17617	7.20012	7.15307	7.26377	7.24767	7.23467	7.26548	7.20895	7.13603	7.13776	7.17597	7.25891	7.13034	7.3308	7.07898
	ACADVL	NM_001033859.1	NM_001033859.1		37	76496474	NM_001033859.1	ACADVL	NP_001029031.1	ILMN_1806408	1170647	A	2068	GGCCTGTCCCAGTTATGTGCCTTCCCTCAAGCCAAAGCCGAAGCCCCTTT	17	+	7020421-7020470	17p13.1d	Homo sapiens acyl-Coenzyme A dehydrogenase, very long chain (ACADVL), nuclear gene encoding mitochondrial protein, transcript variant 2, mRNA.	mitochondrion [goid 5739] [pmid 7668252] [evidence TAS]	metabolism [goid 8152] [evidence IEA]; energy derivation by oxidation of organic compounds [goid 15980] [pmid 7479827] [evidence TAS]; fatty acid beta-oxidation [goid 6635] [pmid 7668252] [evidence TAS]; lipid metabolism [goid 6629] [evidence IEA]; fatty acid metabolism [goid 6631] [evidence IEA]; electron transport [goid 6118] [evidence IEA]	long-chain-acyl-CoA dehydrogenase activity [goid 4466] [pmid 8466512] [evidence TAS]; FAD binding [goid 50660] [evidence IEA]	ACAD6; VLCAD; LCACD	ACAD6; VLCAD; LCACD	8.67344	8.98035	9.93534	9.87099	8.77643	9.7946	9.37524	8.87751	10.2074	9.87878	10.006	9.00573	9.2447	9.24722	8.7542	8.77572	8.75987	8.66404	9.3935	9.8418	9.05502	8.77738	9.77433	9.05945	9.19778
	ACSBG1	NM_015162.3	NM_015162.3		23205	27477104	NM_015162.3	ACSBG1	NP_055977.3	ILMN_2227011	2480730	S	2573	GCAGTAGGCTGTGGAGCGGGTAGGAGAGAGATGGCTGATACTGCTCACGT	15	-	76250449-76250498	15q25.1a	Homo sapiens acyl-CoA synthetase bubblegum family member 1 (ACSBG1), mRNA.	cytoplasm [goid 5737] [pmid 10954726] [evidence IDA]	metabolism [goid 8152] [evidence IEA]; very-long-chain fatty acid metabolism [goid 38] [pmid 10954726] [evidence IDA]; myelination [goid 42552] [pmid 10954726] [evidence NAS]; long-chain fatty acid metabolism [goid 1676] [pmid 10954726] [evidence IDA]	catalytic activity [goid 3824] [evidence IEA]; long-chain-fatty-acid-CoA ligase activity [goid 4467] [pmid 10954726] [evidence IDA]	BG1; KIAA0631; BGM; FLJ30320; hBG1; GR-LACS; MGC14352; hsBG	BG1; KIAA0631; BGM; FLJ30320; hBG1; GR-LACS; MGC14352; hsBG	7.14428	7.04358	7.19046	7.16251	7.24926	7.02152	7.19886	7.01535	7.21931	7.18844	7.10715	7.12323	7.07499	7.08314	7.22876	7.12377	7.21055	7.03273	7.1661	7.14891	7.21834	7.18556	7.24941	7.18048	7.07898
	ACSBG2	NM_030924.3	NM_030924.3		81616	83745140	NM_030924.3	ACSBG2	NP_112186.3	ILMN_1730002	1660376	S	2617	GAACTGGACCCCCAAATCAACTCACCTGCCTGGAAGCAACTGGGAAACCC	19	+	6144017-6144066	19p13.3b	Homo sapiens acyl-CoA synthetase bubblegum family member 2 (ACSBG2), mRNA.		metabolism [goid 8152] [evidence IEA]	catalytic activity [goid 3824] [evidence IEA]	BGR; BRGL; DKFZp434K1635; MGC111089; PRTD-NY3	BGR; BRGL; DKFZp434K1635; MGC111089; PRTD-NY3	7.0713	7.18655	6.9623	6.97656	7.11095	7.00408	7.14558	7.00443	6.95477	7.09186	7.02539	7.04536	7.16483	7.05101	7.01687	7.11297	7.06856	6.96593	7.07203	7.01001	7.13219	6.94959	6.98813	7.02822	7.07898
	ACSL1	NM_001995.2	NM_001995.2		2180	40807490	NM_001995.2	ACSL1	NP_001986.2	ILMN_1684585	1030431	S	3553	GGGGTCTGTGAGAGTACATGTATTATATACAAGCACAACAGGGCTTGCAC	4	-	181430131-181430180	4q35.1e	Homo sapiens acyl-CoA synthetase long-chain family member 1 (ACSL1), mRNA.	membrane [goid 16020] [evidence IEA]; peroxisome [goid 5777] [evidence IEA]; integral to membrane [goid 16021] [evidence IEA]	metabolism [goid 8152] [evidence IEA]; digestion [goid 7586] [pmid 1531127] [evidence TAS]; lipid metabolism [goid 6629] [evidence IEA]; fatty acid metabolism [goid 6631] [evidence IEA]	ligase activity [goid 16874] [evidence IEA]; magnesium ion binding [goid 287] [evidence IEA]; long-chain-fatty-acid-CoA ligase activity [goid 4467] [pmid 1531127] [evidence TAS]	FACL2; LACS; FACL1; ACS1; LACS2; LACS1	FACL2; LACS; FACL1; ACS1; LACS2; LACS1	9.41579	9.15107	8.73342	7.87911	9.34347	7.79708	9.43529	9.62538	8.14777	8.2626	8.07195	9.69341	8.8071	9.04012	9.85611	10.1844	9.54343	10.1085	10.205	9.57565	9.39064	9.35717	8.79422	10.7019	9.57565
	ACSL3	NM_203372.1	NM_203372.1		2181	42794753	NM_203372.1	ACSL3	NP_976251.1	ILMN_2360705	1580524	A	2704	CCCCGCCACCAACTTACTTTACCACCTATGACTGTACTTGTCAGTATGAG	2	+	223514813-223514862	2q36.1c	Homo sapiens acyl-CoA synthetase long-chain family member 3 (ACSL3), transcript variant 2, mRNA.	membrane [goid 16020] [evidence IEA]; peroxisome [goid 5777] [evidence IEA]; integral to membrane [goid 16021] [evidence IEA]	metabolism [goid 8152] [evidence IEA]; lipid metabolism [goid 6629] [evidence IEA]; fatty acid metabolism [goid 6631] [evidence IEA]	ligase activity [goid 16874] [evidence IEA]; magnesium ion binding [goid 287] [evidence IEA]; fatty-acyl-CoA synthase activity [goid 4321] [pmid 8663269] [evidence TAS]; long-chain-fatty-acid-CoA ligase activity [goid 4467] [evidence IEA]	PRO2194; FACL3; ACS3	PRO2194; FACL3; ACS3	8.15831	8.09488	7.95267	8.00046	8.1869	7.87954	7.82429	8.24408	8.05716	7.83643	7.82219	8.10834	8.19211	8.11111	8.15294	8.48682	8.20012	8.20854	8.30972	7.9682	8.2398	8.27109	8.09066	7.99157	8.06298
	ACSL4	NM_004458.1	NM_004458.1		2182	4758331	NM_004458.1	ACSL4	NP_004449.1	ILMN_1683598	7000307	A	4564	GTCAAACACTTGTGACTTTTGCTTTAATTCCATGAATGTTCCTGCCTCCT	X	-	108771629-108771678	Xq22.3c-q22.3d	Homo sapiens acyl-CoA synthetase long-chain family member 4 (ACSL4), transcript variant 1, mRNA.	integral to membrane [goid 16021] [evidence IEA]; membrane [goid 16020] [evidence IEA]; peroxisome [goid 5777] [evidence IEA]	metabolism [goid 8152] [evidence IEA]; learning and/or memory [goid 7611] [pmid 9480748] [evidence TAS]; lipid metabolism [goid 6629] [pmid 9598324] [evidence NAS]; fatty acid metabolism [goid 6631] [evidence IEA]	ligase activity [goid 16874] [evidence IEA]; magnesium ion binding [goid 287] [evidence IEA]; long-chain-fatty-acid-CoA ligase activity [goid 4467] [pmid 9480748] [evidence TAS]	MRX68; FACL4; ACS4; MRX63; LACS4	MRX68; FACL4; ACS4; MRX63; LACS4	7.64792	7.92172	8.44211	8.16732	7.87434	7.89453	8.1343	8.02953	8.05426	8.03649	7.79135	8.04881	7.59525	8.09516	8.09485	7.86807	8.04074	7.66496	8.1518	7.97761	7.94355	8.24864	7.97741	8.46815	7.93141
	ACSL5	NM_016234.3	NM_016234.3		51703	42794755	NM_016234.3	ACSL5	NP_057318.2	ILMN_1705247	7040286	A	3238	CCAACTGATCTCCCCCACCCTTGGATTAGAGTTCCTGCTCTACCTTACCC	10	+	114178012-114178061	10q25.2b	Homo sapiens acyl-CoA synthetase long-chain family member 5 (ACSL5), transcript variant 1, mRNA.	membrane [goid 16020] [evidence IEA]; peroxisome [goid 5777] [evidence IEA]; integral to membrane [goid 16021] [evidence IEA]	metabolism [goid 8152] [evidence IEA]; lipid metabolism [goid 6629] [evidence IEA]; fatty acid metabolism [goid 6631] [evidence IEA]	ligase activity [goid 16874] [evidence IEA]; magnesium ion binding [goid 287] [evidence IEA]; catalytic activity [goid 3824] [evidence IEA]; long-chain-fatty-acid-CoA ligase activity [goid 4467] [evidence IEA]	ACS2; FACL5; ACS5	ACS2; FACL5; ACS5	9.15295	9.06013	8.63544	8.58416	8.80337	8.56912	8.3834	8.9306	8.61596	8.27014	8.70755	9.09089	8.9884	8.92307	9.23306	9.26987	8.93584	9.06897	8.93168	8.86755	9.27351	9.21158	8.66317	8.91962	9.08012
	ACSL6	NM_001009185.1	NM_001009185.1		23305	57165411	NM_001009185.1	ACSL6	NP_001009185.1	ILMN_1737418	1190746	A	1966	TTTGGTAGGCATTGTTGTGCCTGACCCTGAAGTTATGCCCTCCTGGGCCC	5	-	126488822-126488871	5q31.1b	Homo sapiens acyl-CoA synthetase long-chain family member 6 (ACSL6), transcript variant 2, mRNA.	plasma membrane [goid 5886] [pmid 10548543] [evidence NAS]; mitochondrial outer membrane [goid 5741] [evidence NAS]; integral to membrane [goid 16021] [evidence IEA]; peroxisomal membrane [goid 5778] [evidence NAS]; peroxisome [goid 5777] [evidence IEA]; microsome [goid 5792] [evidence NAS]	metabolism [goid 8152] [evidence IEA]; acyl-CoA metabolism [goid 6637] [pmid 10548543] [evidence NAS]; lipid metabolism [goid 6629] [evidence IEA]	ligase activity [goid 16874] [evidence IEA]; magnesium ion binding [goid 287] [evidence IEA]; catalytic activity [goid 3824] [evidence IEA]; long-chain-fatty-acid-CoA ligase activity [goid 4467] [pmid 10548543] [evidence NAS]	FACL6; ACS2; KIAA0837; LACS5; LACS2; FLJ16173	FACL6; ACS2; KIAA0837; LACS5; LACS2; FLJ16173	7.30154	7.28376	7.16403	7.19069	7.36425	7.27398	7.30904	7.27958	7.16601	7.25871	7.22536	7.41369	7.23926	7.00586	7.27728	7.17607	7.17255	8.38518	7.07203	7.31954	7.08449	7.22676	7.17511	8.84401	7.26315
	CPT1A	NM_001031847.1	NM_001031847.1		1374	73623027	NM_001031847.1	CPT1A	NP_001027017.1	ILMN_1696316	5290358	A	2187	GGTTGCTGATGACGGCTATGGTGTGTCGTACATCCTTGTGGGAGAGAACC	11	-	68283656-68283705	11q13.2b	Homo sapiens carnitine palmitoyltransferase 1A (liver) (CPT1A), nuclear gene encoding mitochondrial protein, transcript variant 2, mRNA.	integral to membrane [goid 16021] [evidence IEA]; outer membrane [goid 19867] [evidence IEA]; membrane [goid 16020] [evidence IEA]; mitochondrion [goid 5739] [pmid 7892212] [evidence TAS]	transport [goid 6810] [evidence IEA]; fatty acid beta-oxidation [goid 6635] [pmid 7892212] [evidence TAS]; lipid metabolism [goid 6629] [evidence IEA]; fatty acid metabolism [goid 6631] [evidence IEA]	acyltransferase activity [goid 8415] [evidence IEA]; carnitine O-palmitoyltransferase activity [goid 4095] [pmid 7892212] [evidence TAS]; transferase activity [goid 16740] [evidence IEA]	CPT1-L; L-CPT1; CPT1	CPT1-L; L-CPT1; CPT1	7.38078	7.23162	7.34789	7.3486	7.35234	7.2787	7.30904	7.26402	7.42	7.30617	7.12845	7.2974	7.26931	7.23224	7.34915	7.1446	7.2339	7.18463	7.63901	7.70493	7.47222	7.36127	7.27694	7.48031	7.38571
	CPT1B	NM_152246.1	NM_152246.1		1375	23238255	NM_152246.1	CPT1B	NP_689452.1	ILMN_1791754	5360500	A	2373	CTTTTCCAAGTTCCCAAGGCCTACAGCTGAAGCCCTTAGGTACCTGTGTT	22	-	33898491-33898509:33898764-33898765:33898766-33898794	22q13.33b	Homo sapiens carnitine palmitoyltransferase 1B (muscle) (CPT1B), nuclear gene encoding mitochondrial protein, transcript variant 3, mRNA.	integral to membrane [goid 16021] [evidence IEA]; outer membrane [goid 19867] [evidence IEA]; membrane [goid 16020] [evidence IEA]; mitochondrion [goid 5739] [pmid 10408760] [evidence TAS]	transport [goid 6810] [evidence IEA]; fatty acid beta-oxidation [goid 6635] [pmid 10408760] [evidence TAS]; lipid metabolism [goid 6629] [evidence IEA]; fatty acid metabolism [goid 6631] [evidence IEA]	acyltransferase activity [goid 8415] [evidence IEA]; carnitine O-palmitoyltransferase activity [goid 4095] [pmid 10408760] [evidence TAS]; transferase activity [goid 16740] [evidence IEA]	CPT1-M; KIAA1670; M-CPT1	CPT1-M; KIAA1670; M-CPT1	7.08671	7.32063	7.42388	7.41159	7.36425	7.66002	7.60311	7.48176	7.56795	7.70691	7.73327	7.3855	7.35618	7.38118	7.37554	7.24503	7.34935	7.07499	7.31225	7.49937	7.43266	7.46199	7.7879	7.06598	7.41312
	CPT1C	NM_152359.1	NM_152359.1		126129	22748776	NM_152359.1	CPT1C	NP_689572.1	ILMN_1773855	7560647	S	2582	GCCTCCAAGGCCTCAATGACATCCACCGACTTCTGACTCCTTCCAGCAGG	19	+	54908639-54908674:54908675-54908688	19q13.33b	Homo sapiens carnitine palmitoyltransferase 1C (CPT1C), mRNA.	integral to membrane [goid 16021] [evidence IEA]; outer membrane [goid 19867] [evidence IEA]; membrane [goid 16020] [evidence IEA]; mitochondrion [goid 5739] [evidence IEA]	lipid metabolism [goid 6629] [evidence IEA]; fatty acid metabolism [goid 6631] [evidence IEA]	acyltransferase activity [goid 8415] [evidence IEA]; carnitine O-palmitoyltransferase activity [goid 4095] [evidence IEA]; transferase activity [goid 16740] [evidence IEA]	CPTIC; CPT1P; CATL1; FLJ23809	CPTIC; CPT1P; CATL1; FLJ23809	7.0545	7.13551	6.99747	7.03273	7.15118	6.95496	7.09313	7.0688	6.92883	7.06091	7.02539	7.04536	7.00665	7.1446	7.11417	6.95883	7.03099	7.00575	7.06091	7.17096	6.99269	7.00586	7.06325	7.0527	7.03828
	CPT2	NM_000098.1	NM_000098.1		1376	4503022	NM_000098.1	CPT2	NP_000089.1	ILMN_1678579	5360653	S	2843	CTGGGGCCTGTGTAGCCAGTGGGTGCTATTCTGTGAAACTAATCATAAGC	1	+	53452206-53452255	1p32.3c	Homo sapiens carnitine palmitoyltransferase II (CPT2), nuclear gene encoding mitochondrial protein, mRNA.	membrane [goid 16020] [evidence IEA]; mitochondrion [goid 5739] [evidence IEA]; mitochondrial inner membrane [goid 5743] [pmid 1988962] [evidence NAS]	transport [goid 6810] [evidence IEA]; fatty acid beta-oxidation [goid 6635] [evidence NAS]; lipid metabolism [goid 6629] [evidence IEA]; fatty acid metabolism [goid 6631] [evidence IEA]	acyltransferase activity [goid 8415] [evidence IEA]; carnitine O-palmitoyltransferase activity [goid 4095] [pmid 1988962] [evidence NAS]; transferase activity [goid 16740] [evidence IEA]	CPTASE; CPT1	CPTASE; CPT1	7.71688	7.64297	7.90165	8.23118	7.71717	8.105	8.06473	7.80333	8.02012	8.15996	7.64121	7.68306	7.93032	7.81069	7.9058	7.96973	7.85095	7.48905	7.98521	7.80281	7.75415	7.94622	8.22077	7.23864	7.80429
	DECR1	NM_001359.1	NM_001359.1		1666	4503300	NM_001359.1	DECR1	NP_001350.1	ILMN_1720838	510291	S	1064	CAGGGGAATTCAACGACCTGAGAAAGGTCACCAAGGAGCAGTGGGACACC	8	+	86274257-86274282:86274381-86274404	8q21.3d	Homo sapiens 2,4-dienoyl CoA reductase 1, mitochondrial (DECR1), nuclear gene encoding mitochondrial protein, mRNA.	mitochondrion [goid 5739] [pmid 7818482] [evidence TAS]	metabolism [goid 8152] [evidence IEA]	oxidoreductase activity [goid 16491] [evidence IEA]; 2,4-dienoyl-CoA reductase (NADPH) activity [goid 8670] [pmid 7818482] [evidence TAS]	NADPH; DECR	DECR; NADPH	10.3939	10.617	9.79118	10.0732	10.6073	10.1387	9.71629	10.4429	9.87148	9.95553	9.89412	10.3439	10.2147	10.1826	10.8663	10.7255	9.7859	10.391	10.3253	10.2751	10.6216	10.5035	9.75111	10.1013	10.2983
	ECHS1	NM_004092.2	NM_004092.2		1892	12707569	NM_004092.2	ECHS1	NP_004083.2	ILMN_1718132	5670093	S	1154	TCTAAGATTCTGCTGAGGAGCCCCCGCTGGTCCCTCTGGGCATGCTGTGC	10	-	128720342-128720391	10q26.3f	Homo sapiens enoyl Coenzyme A hydratase, short chain, 1, mitochondrial (ECHS1), nuclear gene encoding mitochondrial protein, mRNA.	mitochondrion [goid 5739] [pmid 16130169] [evidence TAS]	generation of precursor metabolites and energy [goid 6091] [evidence NR ]; metabolism [goid 8152] [evidence IEA]; lipid metabolism [goid 6629] [evidence IEA]; fatty acid beta-oxidation [goid 6635] [pmid 9073515] [evidence TAS]; fatty acid metabolism [goid 6631] [evidence IEA]	enoyl-CoA hydratase activity [goid 4300] [pmid 9073515] [evidence TAS]; lyase activity [goid 16829] [evidence IEA]	SCEH	SCEH	8.50319	8.51205	8.52689	8.77221	8.56333	8.65414	8.32626	8.60026	8.9078	8.95449	8.60941	8.44709	8.7105	8.91983	8.64807	8.89746	8.65004	8.16177	8.35035	8.66002	8.47888	8.78468	8.53282	8.27624	8.34226
	DCI/ECI1	NM_001919.2	NM_001919.2		1632	62530383	NM_001919.2	DCI (ECI1)	NP_001910.2	ILMN_2049303	2100079	S	768	GGCCATTCCAGACCATGCTCGACAGCTGACCAAGGCCATGATGCGAAAGG	16	-	2216193-2216232:2219136-2219145	16p13.3d	Homo sapiens dodecenoyl-Coenzyme A delta isomerase (3,2 trans-enoyl-Coenzyme A isomerase) (DCI), nuclear gene encoding mitochondrial protein, mRNA.	mitochondrial matrix [goid 5759] [pmid 7829074] [evidence NAS]; mitochondrion [goid 5739] [evidence IEA]	metabolism [goid 8152] [evidence IEA]; fatty acid beta-oxidation [goid 6635] [pmid 7829074] [evidence NAS]; lipid metabolism [goid 6629] [evidence IEA]; fatty acid metabolism [goid 6631] [evidence IEA]	isomerase activity [goid 16853] [evidence IEA]; dodecenoyl-CoA delta-isomerase activity [goid 4165] [pmid 7829074] [evidence NAS]			7.48493	7.76037	7.52736	7.6586	7.90512	7.61051	7.57336	7.7927	7.76718	7.60065	7.38101	7.72264	8.04719	7.40205	7.69953	7.65398	7.42892	8.26135	7.92618	7.7967	7.59696	7.61639	7.43927	7.41962	7.881
	PECI/ECI2	NM_006117.2	NM_006117.2		10455	45643118	NM_006117.2	PECI	NP_006108.2	ILMN_1761131	10594	A	1208	TGTGATGACCACTACAGCAGAGTAAAGCATGTCCAAGGAAGGATGTGCTG	6	-	4061061-4061106:4061107-4061110	6p25.2a	Homo sapiens peroxisomal D3,D2-enoyl-CoA isomerase (PECI), transcript variant 1, mRNA.	peroxisome [goid 5777] [pmid 10419495] [evidence TAS]; mitochondrion [goid 5739] [pmid 11256614] [evidence IDA]	metabolism [goid 8152] [evidence IEA]; fatty acid metabolism [goid 6631] [pmid 10419495] [evidence TAS]	acyl-CoA binding [goid 62] [evidence IEA]; dodecenoyl-CoA delta-isomerase activity [goid 4165] [evidence IEA]; isomerase activity [goid 16853] [evidence IEA]	DRS1; KIAA0536; HCA88; dJ1013A10.3; ACBD2	DRS1; HCA88; dJ1013A10.3; ACBD2	8.68575	8.71473	8.30351	8.46028	8.57096	8.37689	8.26672	8.65181	8.33356	8.39657	8.33013	8.52248	8.61078	8.78492	8.57705	8.43872	8.67531	8.43582	8.47537	8.46671	8.46815	8.67531	8.38954	8.1077	8.30525
	HADH	NM_005327.2	NM_005327.2		3033	94557307	NM_005327.2	HADH	NP_005318.2	ILMN_1719906	6290709	S	1646	GCTGCTGAATGGGTCAGCATATCTCTGTTTGCATGGTTTGCAGGAGGTCG	4	+	104687707-104687756	4q25b	Homo sapiens hydroxyacyl-Coenzyme A dehydrogenase (HADH), nuclear gene encoding mitochondrial protein, mRNA.	mitochondrion [goid 5739] [pmid 8687463] [evidence TAS]; cytoplasm [goid 5737] [pmid 11256614] [evidence IDA]	lipid metabolism [goid 6629] [evidence IEA]; fatty acid metabolism [goid 6631] [evidence IEA]	oxidoreductase activity [goid 16491] [evidence IEA]; 3-hydroxyacyl-CoA dehydrogenase activity [goid 3857] [pmid 8687463] [evidence TAS]	HHF4; HADH1; MGC8392; HADHSC; M/SCHAD; HAD; SCHAD	SCHAD	9.01145	9.28316	9.06522	9.09763	9.0408	8.90637	8.60802	9.15764	8.7184	8.66239	8.66874	8.94148	9.02493	8.9267	9.1117	9.06184	9.32373	8.92573	8.83703	8.76904	9.21158	9.10519	8.70517	8.72687	8.88458
	HADHA	NM_000182.4	NM_000182.4		3030	105990523	NM_000182.4	HADHA	NP_000173.2	ILMN_1712751	5690553	S	2971	GCAGATGCTTTGCCCAGGCTTCTCACCACGGTGTACCGGGATATTAAACC	2	-	26149303-26149352	2p23.3b	Homo sapiens hydroxyacyl-Coenzyme A dehydrogenase/3-ketoacyl-Coenzyme A thiolase/enoyl-Coenzyme A hydratase (trifunctional protein), alpha subunit (HADHA), nuclear gene encoding mitochondrial protein, mRNA.	mitochondrion [goid 5739] [evidence IEA]	metabolism [goid 8152] [evidence IEA]; fatty acid beta-oxidation [goid 6635] [evidence IEA]; lipid metabolism [goid 6629] [evidence IEA]; fatty acid metabolism [goid 6631] [evidence IEA]	oxidoreductase activity [goid 16491] [evidence IEA]; acetyl-CoA C-acetyltransferase activity [goid 3985] [pmid 8135828] [evidence TAS]; enoyl-CoA hydratase activity [goid 4300] [pmid 8135828] [evidence TAS]; lyase activity [goid 16829] [evidence IEA]; 3-hydroxyacyl-CoA dehydrogenase activity [goid 3857] [pmid 8135828] [evidence TAS]; long-chain-3-hydroxyacyl-CoA dehydrogenase activity [goid 16509…	LCHAD; MGC1728; HADH; TP-ALPHA; MTPA; GBP	LCHAD; MTPA; GBP	8.29739	8.61274	7.90165	8.01055	8.51744	7.90162	7.69564	8.41305	7.98517	7.83208	7.8292	8.26451	8.50493	8.26052	7.96503	8.34068	8.50325	8.10224	8.32112	8.56845	8.19273	8.37561	8.067	8.12798	8.3132
	HADHB	NM_000183.2	NM_000183.2		3032	105990524	NM_000183.2	HADHB	NP_000174.1	ILMN_2197846	6620152	S	1568	GGCTGCTGCCAACAGATTACGGAAAGAAGGAGGCCAGTATGGCTTAGTGG	2	+	26248900-26248949	2p23.3b	Homo sapiens hydroxyacyl-Coenzyme A dehydrogenase/3-ketoacyl-Coenzyme A thiolase/enoyl-Coenzyme A hydratase (trifunctional protein), beta subunit (HADHB), nuclear gene encoding mitochondrial protein, mRNA.	mitochondrion [goid 5739] [evidence IEA]	fatty acid beta-oxidation [goid 6635] [pmid 1550553] [evidence TAS]; lipid metabolism [goid 6629] [evidence IEA]; fatty acid metabolism [goid 6631] [evidence IEA]	acyltransferase activity [goid 8415] [evidence IEA]; transferase activity [goid 16740] [evidence IEA]; enoyl-CoA hydratase activity [goid 4300] [pmid 1550553] [evidence TAS]; acetyl-CoA C-acyltransferase activity [goid 3988] [pmid 8135828] [evidence TAS]; 3-hydroxyacyl-CoA dehydrogenase activity [goid 3857] [pmid 1550553] [evidence TAS]	MGC87480; MSTP029; TP-BETA	MGC87480; TP-BETA; MSTP029	8.56673	7.92172	8.12788	8.12175	8.1458	8.20628	8.26999	7.89406	8.13406	8.22923	8.07778	8.19487	8.08023	8.22196	7.99944	8.17985	8.27427	8.06883	8.28289	8.1618	8.01803	8.18778	8.10297	8.11742	8.02403
	SLC25A20	NM_000387.3	NM_000387.3		788	46276890	NM_000387.3	SLC25A20	NP_000378.1	ILMN_1741392	6220161	A	1453	CCAGGGTGCCATCTAATCCTGGGCTGTACATGTGGATATGGACTTGAGGC	3	-	48869652-48869701	3p21.31e	Homo sapiens solute carrier family 25 (carnitine/acylcarnitine translocase), member 20 (SLC25A20), nuclear gene encoding mitochondrial protein, mRNA.	membrane [goid 16020] [evidence IEA]; mitochondrion [goid 5739] [evidence IEA]; integral to membrane [goid 16021] [evidence IEA]; mitochondrial inner membrane [goid 5743] [evidence IEA]	transport [goid 6810] [evidence IEA]	binding [goid 5488] [evidence IEA]; lipid transporter activity [goid 5319] [evidence NR ]	CAC; CACT		8.18926	8.5847	8.45452	8.42777	8.56803	8.8211	8.42531	8.7255	8.29888	8.51926	8.599	8.70181	8.81355	8.54792	8.37689	8.22409	8.22979	8.10224	8.4311	8.77221	8.69549	8.36753	8.07666	8.36424	8.81533
	SLC27A1	NM_198580.1	NM_198580.1		376497	38524615	NM_198580.1	SLC27A1	NP_940982.1	ILMN_1787718	6180608	S	3321	CAGACATCCCTACTGGCTTCGCTGGTGGCTCATCTCGAACATCCACGCCA	19	+	17477751-17477800	19p13.11d	Homo sapiens solute carrier family 27 (fatty acid transporter), member 1 (SLC27A1), mRNA.	integral to membrane [goid 16021] [evidence IEA]; membrane [goid 16020] [evidence IEA]	metabolism [goid 8152] [evidence IEA]; lipid transport [goid 6869] [evidence IEA]; lipid metabolism [goid 6629] [evidence IEA]; fatty acid metabolism [goid 6631] [evidence IEA]	ligase activity [goid 16874] [evidence IEA]; nucleotide binding [goid 166] [evidence IEA]; catalytic activity [goid 3824] [evidence IEA]	FATP1; ACSVL5; FLJ00336; MGC71751; FATP	FATP1; ACSVL5; FLJ00336; MGC71751; FATP	7.0545	7.27307	8.28846	8.32922	7.34114	7.97804	7.74092	7.40547	8.2638	7.98025	7.63198	7.3765	7.47465	7.99854	7.62913	7.19592	7.57035	7.64154	7.25758	7.61369	7.4117	7.50857	8.32695	7.3308	7.31403
	SLC27A4	NM_005094.2	NM_005094.2		10999	40807356	NM_005094.2	SLC27A4	NP_005085.2	ILMN_1655039	1510044	S	2883	CTATGAGGGGAGGAGGAATGGGAGAGGGGGCTCAGGGGCCAATAAACTCT	9	+	130163258-130163307	9q34.11b	Homo sapiens solute carrier family 27 (fatty acid transporter), member 4 (SLC27A4), mRNA.	integral to membrane [goid 16021] [evidence IEA]; membrane [goid 16020] [evidence IEA]	metabolism [goid 8152] [evidence IEA]; lipid transport [goid 6869] [evidence IEA]; lipid metabolism [goid 6629] [evidence IEA]; fatty acid metabolism [goid 6631] [evidence IEA]	ligase activity [goid 16874] [evidence IEA]; nucleotide binding [goid 166] [evidence IEA]; catalytic activity [goid 3824] [evidence IEA]	ACSVL4; FATP4	ACSVL4; FATP4	7.02516	7.03011	7.22676	7.00547	7.08314	7.31784	6.99747	7.10109	7.1213	7.06091	7.14836	7.03377	7.09791	7.19078	7.12403	7.27971	7.15137	7.12357	7.33557	7.25755	7.06466	7.11123	7.04744	7.48031	7.09235
	SLC27A6	NM_014031.3	NM_014031.3		28965	62865629	NM_014031.3	SLC27A6	NP_054750.1	ILMN_2377199	630292	A	1666	CTCATTTCTCGAGTGAATGCAAAAAATCCCTTCTTTGGCTATGCTGGGCC	5	+	123554160-123554209	5q23.3b	Homo sapiens solute carrier family 27 (fatty acid transporter), member 6 (SLC27A6), transcript variant 1, mRNA.	integral to membrane [goid 16021] [evidence IEA]; membrane [goid 16020] [evidence IEA]	metabolism [goid 8152] [evidence IEA]; very-long-chain fatty acid metabolism [goid 38] [pmid 10471116] [evidence TAS]; lipid transport [goid 6869] [evidence IEA]; lipid metabolism [goid 6629] [evidence IEA]	ligase activity [goid 16874] [evidence IEA]; nucleotide binding [goid 166] [evidence IEA]; long-chain-fatty-acid-CoA ligase activity [goid 4467] [pmid 10471116] [evidence TAS]	VLCS-H1; FATP6; ACSVL2; FACVL2; DKFZp779M0564	VLCS-H1; ACSVL2; FATP6; FACVL2; DKFZp779M0564	7.08671	7.13551	7.22676	7.11648	7.11095	7.14267	7.07715	7.23104	7.19176	7.16088	7.13509	7.06723	7.18596	7.05101	7.28711	7.27185	7.16559	7.04744	7.20586	7.0687	7.22602	7.28692	7.14581	7.07932	7.2279
		Human bacterial sepsis dataset analysis
			TTEST	Benjamine Hochberg	fold change	Significantly regulated
		ACSL1	2.39218e-12	7.65497e-11	1.19688	Upregulated
		ACSL4	7.4366e-14	1.18986e-12	1.12392	Upregulated
		ACSL3	2.95938e-09	3.15667e-08	1.06547	Upregulated
		ACADVL	0.00040444	0.00323552	1.04539	Upregulated
		CPT1B	3.65407e-06	2.3386e-05	1.03649	Upregulated
		HADHB	1.76535e-06	9.41518e-06	1.03144	Upregulated
		CPT2	0.000368532	0.00168472	1.02924	Upregulated
		ACSL6	0.146777	0.587108	1.02507
		ACADS	0.00305269	0.010854	1.0183	Upregulated
		ACAD8	0.13327	0.426463	1.01014
		SLC27A4	0.520876	1.51528	1.00577
		ACAD10	0.445835	1.18889	1.00567
		ACSBG1	0.108183	0.266297	1.00544
		CPT1C	0.154608	0.353389	1.00278
		ACSBG2	0.534528	1.14033	1.00167
		CPT1A	0.806977	1.61395	1.00119
		ACADL	0.130033	0.244768	0.996456
		SLC27A6	0.0293358	0.0521525	0.993507	downregulated
		ACADSB	1.57498e-05	2.6526e-05	0.98776	downregulated
		SLC27A1	0.198864	0.318183	0.984286
		ACAD9	0.0290273	0.0442321	0.983759	downregulated
		ECI1	0.000782997	0.0011389	0.971241	downregulated
		HADHA	0.00196623	0.00273563	0.971074	downregulated
		SLC25A20	0.000235204	0.000313605	0.967146	downregulated
		ACAA2	0.000610343	0.000781239	0.965504	downregulated
		ACSL5	0.000131738	0.000162139	0.963086	downregulated
		ACAD11	3.95597e-07	4.68856e-07	0.957103	downregulated
		ECHS1	1.71687e-07	1.96214e-07	0.945313	downregulated
		DECR1	1.33709e-06	1.4754e-06	0.942408	downregulated
		HADH	6.25247e-10	6.6693e-10	0.928585	downregulated
		ACADM	2.20632e-09	2.27749e-09	0.920172	downregulated
		ECI2	8.04701e-14	8.04701e-14	0.919446	downregulated
[truncated: 36 more columns]

## Sheet:  Fig 1AB, FigS1AB checked
Figure 1 Heatmap
		5-HETE	8-HETE	9-HETE	11-HETE	12-HETE	15-HETE	11-HEPE	12-HEPE	15-HEPE	4-HDOHE	8-HDOHE	10-HDOHE	13-HDOHE	14-HDOHE	16-HDOHE	17-HDOHE	9-HODE	13-HODE	9-HOTrE	13-HOTrE	15-HETrE	9-OxoODE	13-OxoODE	12-OxoETE	15-OxoETE	9,10-DiHOME	12,13-DiHOME	5,6-DiHETrE	8,9-DiHETrE	11,12-DiHETrE	14,15-DiHETrE	8,15-DiHETE	14,15-DiHETE	17,18-DiHETE	6-trans LTB4	7,14-diHDOHE	9(10)-EpOME	12(13)-EpOME	5(6)-EET	10(11)-EpDPA	19(20)-EpDPA	PGD2	PGE1	PGE2	8-iso PGE2	PGF2α	6-keto PGF1α	TXB2
	Enzyme	5-LOX	unknown	unknown, non-enzymatic	LOX, COX	LOX	LOX, COX	LOX, COX	LOX	LOX	unknown	unknown	unknown	unknown	LOX	unknown	LOX	LOX	LOX	LOX	LOX	LOX	LOX	LOX	LOX	LOX	CYP	CYP	CYP	CYP	CYP	CYP	LOX	CYP	CYP	LOX	12/15-LOX	CYP	CYP	CYP	CYP	CYP	COX	COX	COX	COX	COX	COX	COX
	Vehicle 1	0.073313	0	0.062179	0.062849	2.96516	0.347013	0	0.107663	0.192071	0	0	0.0591	0.025671	3.25461	0.013509	0.953463	2.38922	30.5599	0.213887	9.88078	0.166439	0.501098	2.25059	1.06271	0.089552	1.01233	2.38482	0.007101	0.021915	0.032879	0.067674	0	0.109597	0.402116	0.025652	0	0.435761	1.16162	0.080467	0	0.151238	0	0	0.017842	0	0.010344	0.178801	0.084202
	Vehicle 2	0.108662	0	0.080734	0.084691	3.00825	0.325709	0	0.098756	0.147504	0	0	0.037515	0.02861	2.02396	0.010409	0.581098	2.39265	13.4608	0.223114	6.98164	0.05273	0.432003	0.845393	1.28654	0.075895	2.05517	4.72166	0.008996	0.040675	0.039478	0.091954	0	0.149787	0.77525	0.036108	0	0.353985	1.21667	0.1154	0	0.248777	0	0	0.018381	0	0.01428	0.266718	0.06868
	Vehicle 3	0.105938	0	0.255857	0.137658	6.30168	0.587697	0	0.190834	0.267132	0	0	0.096554	0.048646	4.23041	0.013345	1.8277	2.28997	22.7478	0.199278	12.2195	0.131007	0.437305	1.506	4.28774	0.174734	1.43481	3.35944	0.011037	0.037857	0.040715	0.084245	0	0.212141	1.10251	0.093415	0	0.648514	1.90396	0.191354	0	0	0.019376	0	0.028496	0	0.018341	0.390562	0.087831
	Vehicle 4	0.231027	0	0.421979	0.143119	8.78649	1.07427	0	0.294443	0.476724	0	0	0.092428	0.064167	7.27841	0.020025	2.09313	5.27245	90.2495	0.454857	44.2497	0.430535	1.87677	5.97419	4.30044	0.320778	2.16103	5.77637	0.014956	0.0517	0.051477	0.118352	0	0.284051	0.904011	0.123696	0	2.07089	5.69556	0.242226	0	0.223166	0.017993	0	0.018805	0	0.019763	0.387636	0.101665
	Vehicle 5	0.114639	0	0.187278	0.090215	4.47098	0.469031	0	0.124146	0.183798	0	0	0.055372	0.046974	2.29636	0.006699	0.912536	0.448462	3.51878	0.033081	1.07465	0.050062	0.175445	0.294833	2.56955	0.123852	0.339155	0.803107	0.007306	0.015034	0.027851	0.061717	0	0.198383	0.846172	0.069511	0	0.173025	0.658744	0.131716	0	0	0.015379	0	0.02568	0	0.01179	0.318115	0.084281
	Vehicle 6	0.095533	0	0	0.060924	1.90664	0.204975	0	0.065307	0.096595	0	0	0.042464	0	2.10268	0	1.07794	1.24469	8.39397	0.147857	2.25102	0.027673	0.233472	0.337381	0.318525	0.040108	1.97793	4.93028	0	0.071226	0.071166	0.142232	0	0.131946	0.754553	0	0	0.359977	0.966652	0.101299	0	0.338976	0	0	0.021862	0	0	0.111895	0.050832
	Vehicle 7	0.107542	0	0	0.105234	6.24309	0.862782	0	0.163364	0.42817	0	0	0.077291	0.042821	5.14292	0	1.46403	1.88247	46.6866	0.235028	12.77	0.256681	0.515904	4.01691	1.41009	0.237756	1.03459	2.52406	0	0.054899	0.050737	0.096536	0	0.110971	0.550206	0.041736	0	0.444299	1.14213	0.078709	0	0.145267	0	0	0.019602	0	0	0.184169	0.050614
	Vehicle 8	0.173096	0	0	0.135298	5.55216	0.674515	0	0.175387	0.39075	0	0	0.105797	0.078027	5.32695	0	1.64935	1.83704	25.7433	0.281197	10.4231	0.076724	0.408521	1.15479	1.32436	0.282262	2.32288	5.94676	0	0.062674	0.065814	0.139877	0	0.265335	1.10887	0.042134	0	1.04422	1.89722	0.204651	0	0.360096	0	0	0.018239	0	0	0.156345	0.049651
	Vehicle 9	0.213123	0	0	0.137339	5.7383	0.832985	0	0.106525	0.238462	0	0	0.073881	0.041799	3.64545	0	1.64765	1.74916	44.3672	0.207739	18.8508	0.178363	0.625371	2.43095	2.23354	0.288585	2.27182	6.64045	0	0.080011	0.090524	0.204063	0	0.233382	1.25021	0.051563	0	0.821252	2.10805	0.166273	0	0.222982	0	0	0.020517	0	0	0.216891	0.065981
	Vehicle 10	0.143366	0	0	0.098593	4.07408	0.613839	0	0.100689	0.293689	0	0	0.053498	0.038761	2.99913	0	0.850255	1.20885	21.6848	0.15797	9.27957	0.106161	0.46914	1.33206	1.09139	0.290227	1.60721	4.57661	0	0.046367	0.04675	0.103941	0	0.153925	0.743922	0.041491	0	0.610232	1.3116	0.110849	0	0.157396	0	0	0.017803	0	0	0.151955	0.049545
	Etomoxir 1	0.073669	0	0.104179	0.07536	5.11101	0.668057	0	0.186911	0.294498	0	0	0.068844	0.049557	4.52711	0.012682	1.34421	4.05436	83.9969	0.33438	17.2112	0.443265	1.25908	5.34504	1.79352	0.140846	0.513027	1.02751	0.009563	0.027188	0.02574	0.046968	0	0.147999	0.545402	0.027142	0	1.20444	3.09651	0.123512	0	0	0	0	0.023046	0	0.014387	0	0.083206
	Etomoxir 2	0.086917	0	0.122266	0.048518	2.12369	0.323147	0	0.059472	0.150784	0	0	0.037192	0.022421	2.17632	0.009459	0.617915	1.03961	8.10707	0.120132	2.96241	0.05332	0.197709	0.69621	1.40594	0.093329	0.862953	2.14487	0.01097	0.03326	0.038228	0.081624	0	0.147796	0.623787	0.026406	0	0.125772	0.619397	0.08567	0	0	0	0	0.012553	0	0.00467	0	0.064344
	Etomoxir 3	0.150409	0	0.283998	0.157353	7.51698	0.929014	0	0.180075	0.287313	0	0	0.09845	0.059281	4.64218	0.020935	2.04442	4.45862	66.494	0.409439	25.2762	0.293682	1.71223	5.00728	3.72862	0.293471	2.10062	5.33085	0.0166	0.054908	0.085523	0.177887	0	0.46155	1.51664	0.104848	0	0.614703	1.89966	0.150412	0	0	0.022314	0	0.021001	0	0.030651	0.329631	0.095702
	Etomoxir 4	0.195425	0	0.318359	0.124166	7.09213	1.00797	0	0.157501	0.375803	0	0	0.070825	0.030669	3.67446	0.010672	1.09332	1.72372	24.1846	0.167893	10.4403	0.183646	0.461882	2.79095	5.18392	0.426645	0.916278	2.3025	0.009599	0.037053	0.036619	0.089005	0	0.295806	0.923471	0.069517	0	0.756003	2.11827	0.164481	0	0	0.020615	0	0.021768	0	0.013313	0.383978	0.074231
	Etomoxir 5	0.205987	0	0.403021	0.205452	8.86801	1.42548	0	0.282321	0.518587	0	0	0.092603	0.051973	4.22913	0.008424	1.94058	2.609	38.118	0.254661	13.8957	0.228661	0.663085	3.04344	5.42559	0.406731	1.02953	2.30473	0.013814	0.031611	0.044881	0.113315	0	0.318706	1.30273	0.083877	0	0.914729	2.35275	0.30322	0	0	0.043358	0	0.045145	0	0.034701	0.643405	0.114972
	Etomoxir 6	0.086949	0	0	0.077051	3.52172	0.415908	0	0.088047	0.21602	0	0	0.050714	0.033316	2.78712	0	0.941651	0.633709	18.9639	0.064943	4.38886	0.101937	0.324685	2.50738	0.749442	0.153158	0.263264	0.519599	0	0.042242	0.029226	0.036508	0	0	0.364054	0	0	0.280138	0.826166	0	0	0.081297	0	0	0.022937	0	0	0.275574	0.10631
	Etomoxir 7	0.099525	0	0	0.203011	10.4219	1.16412	0	0.158582	0.30728	0	0	0.08032	0.048358	5.99818	0	2.21473	3.42308	140.631	0.194813	21.8504	0.438646	1.41726	9.95325	2.07919	0.388207	0.184691	0.327014	0	0.035305	0.033689	0.041731	0	0	0.525373	0.097573	0	0.668482	1.60441	0.069444	0	0.097002	0.036605	0	0.081292	0	0	0.895278	0.321116
	Etomoxir 8	0.090291	0	0	0.122563	9.15951	1.01079	0	0.230868	0.400876	0	0	0.078726	0.041933	3.23006	0	1.35304	1.05617	47.0269	0.080104	12.5697	0.182729	0.443465	2.63967	3.59195	0.532049	0.231401	0.473203	0	0.038527	0.031704	0.047382	0	0.109573	0.930237	0.087825	0	0.818732	2.01232	0.130777	0	0.157178	0	0	0.018286	0	0	0.224598	0.064135
	Etomoxir 9	0.255467	0	0	0.287548	13.2382	1.7757	0	0.394279	0.879166	0	0	0.173391	0.102602	8.83636	0	4.42632	3.29075	50.3161	0.387276	19.2013	0.215537	0.597487	1.71111	2.36057	0.425473	2.52738	6.28373	0	0.084518	0.078002	0.155037	0	0.232883	1.12457	0.056134	0	1.68009	4.0494	0.277133	0	0.364368	0.037894	0	0.055676	0	0	0.619319	0.129518
	Etomoxir 10	0.152601	0	0	0.157643	10.0625	1.15105	0	0.253667	0.45034	0	0	0.083469	0.045608	4.85505	0	2.06813	2.01066	74.1826	0.174741	21.6995	0.356123	1.13169	4.57011	2.62859	0.494414	0.196654	0.381696	0	0.023452	0.02595	0.055299	0	0.103324	0.66275	0.055218	0	1.75602	3.73072	0.160464	0	0.130342	0.031393	0	0.026239	0	0	0.351744	0.064572
	LPS 1	0.428539	0.456137	0.147277	0.272702	4.48313	0.713958	0.013518	0.126478	0.285451	0	0.170068	0.097621	0.128951	5.86167	0.052385	2.01325	4.48995	23.3786	0.346473	6.85572	0.10553	0.553601	1.29384	1.9194	0.194389	3.52001	9.55997	0.036047	0.141759	0.140742	0.336779	0	0.452013	2.12938	0.073373	0.080724	0.251387	0.790038	0.202815	0	0.566991	0.092822	0.028821	0.372401	0.04097	0.019205	1.31429	0.247819
	LPS 2	0.315727	0.538563	0.206635	0.226166	4.99607	0.86111	0.016044	0.157461	0.406348	0	0.20256	0.095726	0.100631	5.75028	0.033903	2.0013	4.24567	23.3795	0.318662	7.58144	0.120573	0.546726	1.28089	2.40597	0.204734	2.25667	5.56946	0.027868	0.09766	0.132317	0.287588	0	0.4218	1.45233	0.07152	0.089845	0.300438	0.949556	0.184125	0	0.505377	0.037326	0.025109	0.273506	0.026232	0.008457	0.791429	0.178551
	LPS 3	0.482022	1.04511	0.378149	0.320868	8.75883	1.43027	0.021282	0.217759	0.597538	0	0.218885	0.22024	0.155186	10.5592	0.034584	3.49171	4.63357	33.4259	0.400887	11.4091	0.139484	0.697253	2.00077	4.4479	0.465544	2.31549	6.21917	0.033774	0.126743	0.136226	0.294021	0	0.44043	1.55455	0.136748	0.155126	0.328734	1.01356	0.25403	0	0.612289	0.090673	0.02283	0.285717	0.029747	0.024232	1.30167	0.277562
	LPS 4	0.660736	1.20563	0.332706	0.366606	9.1029	1.58138	0.030607	0.267876	0.728362	0	0.254224	0.180693	0.144548	10.6356	0.042674	3.44089	5.80993	35.4181	0.434095	13.0736	0.149531	0.7799	2.18917	4.18934	0.512812	2.31453	5.89805	0.036545	0.112798	0.146096	0.334312	0	0.398431	1.42651	0.120386	0.169852	0.373364	1.04159	0.214453	0	0.551856	0.071063	0.02705	0.332081	0.037588	0.022092	1.39086	0.331391
	LPS 5	0.415477	0.660728	0.216664	0.255531	5.82937	0.984613	0.015311	0.143178	0.37246	0	0.162933	0.107097	0.084751	5.56865	0.031789	2.20788	3.05167	15.4975	0.251435	5.34446	0.107608	0.402985	1.05932	2.71393	0.236889	1.85735	4.95147	0.026818	0.105803	0.13097	0.287723	0	0.399625	1.77933	0.080991	0.078514	0.172291	0.594909	0.157204	0	0.305223	0.089368	0.016893	0.226584	0.027164	0.013345	1.24716	0.207938
	LPS 6	0.310335	0	0	0.274729	7.30508	1.05738	0.036788	0.303314	0.809912	0.084198	0	0.185428	0.175997	11.7785	0.027322	4.49889	4.91516	38.2271	0.534113	15.6142	0.159921	0.826108	2.32443	1.23646	0.379825	2.46464	6.11061	0	0.087083	0.094033	0.202672	0.07516	0.327261	1.19911	0.077098	0	0.573577	1.55514	0.179501	0	0.466827	0.052475	0.052635	0.558172	0.072047	0	1.01762	0.277964
	LPS 7	0.340239	0	0	0.253952	8.96418	1.13557	0.021502	0.241178	0.520205	0.112138	0	0.195174	0.16241	12.572	0.050081	4.06877	3.5569	36.6838	0.358952	13.4619	0.199631	0.885417	2.56457	1.35044	0.37395	2.91859	7.41468	0	0.129568	0.13451	0.288226	0.115028	0.296422	1.7853	0.072786	0	0.983335	2.2207	0.161443	0	0.527361	0.053815	0.022998	0.282468	0.035946	0.028271	0.848694	0.183518
	LPS 8	0.460986	0	0	0.398595	9.01944	1.0952	0.047949	0.415719	0.704906	0.118118	0	0.239049	0.210464	11.0898	0.066305	4.32046	6.47824	46.75	0.711033	17.011	0.16752	1.02198	1.98122	1.188	0.25752	3.40626	8.23541	0.055848	0.191311	0.242862	0.461151	0.050927	0.819225	2.16508	0.057398	0	1.04197	2.38388	0.295812	0	1.07321	0.075146	0.021957	0.265936	0.038619	0.032855	1.06449	0.183634
	LPS 9	0.307962	0	0	0.296753	5.24065	0.823855	0.020515	0.193035	0.486235	0.101523	0	0.160693	0.154117	7.52937	0.052341	2.98732	3.86696	22.8797	0.390912	8.31581	0.11353	0.636909	1.3884	0.922311	0.286476	2.09255	5.45418	0.052823	0.152689	0.197799	0.349133	0.055796	0.544762	1.94998	0.059534	0	0.322437	0.971805	0.143674	0	0.616355	0.086863	0.02604	0.267254	0.040151	0	0.980494	0.255981
	LPS 10	0.480394	0	0	0.524895	15.6017	2.20193	0.057014	0.502686	1.26825	0.094088	0	0.385619	0.276971	18.6148	0.040871	7.70158	8.23956	68.707	0.712852	26.5645	0.256965	1.93563	3.53365	3.13907	0.738708	3.27208	8.43956	0.043298	0.149328	0.169361	0.365698	0.14559	0.618318	2.25394	0.131886	0	0.863089	2.08765	0.147056	0	0.674539	0.125052	0.045889	0.516006	0.065204	0.032793	1.85717	0.287373
	LPS + Etomoxir 1	0.313962	2.20386	0.7426	0.492048	15.5133	2.35759	0.034128	0.416415	1.05782	0	0.281365	0.395211	0.259548	35.8749	0.112307	5.39645	22.0395	161.275	1.01489	53.7137	0.165907	5.80874	12.9003	10.3845	0.981756	5.46258	17.1355	0.132617	0.34806	0.400084	0.872019	0	0.861104	2.21207	0.158166	0.417952	2.28866	5.26377	0.345928	0.044844	0.877495	0.07934	0.040255	0.364618	0.046308	0.052544	1.17171	0.318701
	LPS + Etomoxir 2	0.36455	0.895184	0.321533	0.404054	11.7525	1.57668	0.050925	0.566068	0.971022	0	0.236541	0.36392	0.240965	19.4056	0.07205	5.51035	8.74084	62.1028	0.762837	22.1296	0.243324	1.02564	3.07691	3.17939	0.276442	4.21651	10.2944	0.111852	0.339751	0.548586	0.787998	0	1.55009	2.43222	0.048544	0.124913	2.01205	4.76468	0.660347	0.065592	1.15991	0.061533	0.028529	0.297063	0.033523	0.047744	0.671234	0.221111
	LPS + Etomoxir 3	0.361598	1.91465	0.638108	0.421307	13.9775	1.91681	0.046828	0.415498	1.04606	0	0.297813	0.406233	0.282586	22.1761	0.057046	6.2311	6.53363	58.0269	0.49509	19.5528	0.213526	0.970508	4.21631	11.7241	0.965512	2.86819	8.17141	0.069026	0.19963	0.26453	0.45304	0	0.865884	1.90527	0.156296	0.260095	0.795832	1.84592	0.369909	0.020085	0.952879	0.067738	0.031971	0.329121	0.033781	0.049565	1.13616	0.256688
	LPS + Etomoxir 4	0.314614	1.11801	0.483185	0.392128	9.9962	1.53995	0.052023	0.391547	0.995903	0	0.257926	0.301726	0.248368	19.1054	0.081024	5.25065	8.45299	67.4496	0.628634	23.4012	0.184675	1.21362	3.73083	5.83029	0.454692	4.88973	13.2421	0.143922	0.418195	0.719584	1.06602	0	2.66498	4.11897	0.107822	0.263563	0.598458	1.64191	0.458674	0.02636	1.18902	0.066223	0.025509	0.264156	0.033313	0.035031	0.914018	0.261271
	LPS + Etomoxir 5	0.35844	1.20848	0.416504	0.3608	10.808	1.82292	0.039373	0.311362	0.805341	0	0.200724	0.273721	0.207405	18.2552	0.064665	4.85838	7.29457	49.6631	0.38743	15.2059	0.22318	1.05813	3.57445	4.6243	0.516101	2.98808	8.98652	0.064001	0.200488	0.218163	0.418992	0	0.587809	1.53825	0.104046	0.182727	0.813753	1.88755	0.297059	0.025487	0.626082	0.052482	0.034261	0.371034	0.041017	0.033226	1.20614	0.282214
	LPS + Etomoxir 6	0.467311	0	0	0.607291	17.6889	2.04256	0.051308	0.559297	0.980598	0.082039	0	0.399895	0.250562	20.1471	0.053429	7.27116	7.18578	49.8334	0.513789	16.7132	0.319933	1.24815	3.02688	2.19215	0.53906	4.1803	11.7819	0.056153	0.21896	0.270144	0.498583	0.111436	0.723537	1.93502	0.088213	0	1.30156	2.85634	0.29048	0	0.791187	0.138916	0.096148	1.00467	0.12729	0.039537	3.01377	0.44146
	LPS + Etomoxir 7	0.591717	0	0	0.66086	15.7936	2.30332	0.065608	0.557658	1.416	0.112495	0	0.456891	0.363839	25.7373	0.082236	9.98784	9.78532	72.021	0.727564	24.153	0.30962	1.60261	3.52424	3.10999	0.545799	4.22401	11.9613	0.121432	0.403459	0.536609	0.844888	0.131957	1.56338	3.22276	0.125997	0	0.636176	1.46228	0.318439	0	1.65546	0.134464	0.096841	0.862862	0.11018	0.044557	2.81904	0.438733
	LPS + Etomoxir 8	0.683968	0	0	0.86477	31.2038	3.45953	0.097414	1.41464	2.00358	0.163241	0	0.6721	0.457466	33.081	0.075726	11.5629	11.9488	81.7456	1.13204	32.681	0.453057	1.80672	3.94877	1.98055	0.663683	3.57332	9.61184	0.077629	0.293702	0.429193	0.712134	0.145084	1.10356	2.32616	0.116519	0	3.28636	6.66809	0.53683	0	0.903828	0.169604	0.075682	0.831448	0.12093	0.053246	3.25971	0.614723
	LPS + Etomoxir 9	0.620792	0	0	0.743175	17.8365	2.34822	0.093131	0.803297	1.63467	0.204361	0	0.582912	0.462165	27.9268	0.123814	10.7005	10.5157	58.3841	0.999043	21.0769	0.329047	1.45836	2.64449	1.8123	0.542555	3.96385	10.8348	0.133682	0.378777	0.553806	0.867121	0.132212	1.69424	3.51401	0.117208	0	1.50726	3.21336	0.421012	0	1.1363	0.207641	0.091239	0.827069	0.133891	0.052349	3.07709	0.599779
	LPS + Etomoxir 10	0.627066	0	0	0.622559	11.8493	2.09695	0.07665	0.564879	1.49246	0.110237	0	0.385052	0.320049	19.1721	0.074262	8.54341	11.1275	63.1036	0.808581	25.3293	0.322994	1.73165	2.92186	3.40856	0.602103	3.79345	9.61057	0.102185	0.339833	0.490769	0.78704	0.120797	1.72497	3.19428	0.112375	0	0.624065	1.23626	0.301503	0	1.13423	0.218576	0.100571	0.837277	0.128439	0.084166	3.24392	0.434731
																																												lower has no variation thus this causes issues
																																												cant do matrix match calibration for all sample types, so long as the IS is fine it should be ok
		ANOVA analysis	https://astatsa.com/OneWay_Anova_with_TukeyHSD/_get_data/						A: Vehicle, B: Etomixir, C: LPS, D: LPS, Etomoxir
	12-HETE	treatments	Tukey HSD	Tukey HSD	Tukey HSD		5-HETE	treatments	Tukey HSD	Tukey HSD	Tukey HSD		4-HDOHE	treatments	Tukey HSD	Tukey HSD	Tukey HSD		15-HETrE	treatments	Tukey HSD	Tukey HSD	Tukey HSD		9,10-DiHOME	treatments	Tukey HSD	Tukey HSD	Tukey HSD		14,15-DiHETrE	treatments	Tukey HSD	Tukey HSD	Tukey HSD		7,14-diHDOHE	treatments	Tukey HSD	Tukey HSD	Tukey HSD		19(20)-EpDPA	treatments	Tukey HSD	Tukey HSD	Tukey HSD
		pair	Q statistic	p-value	inferfence			pair	Q statistic	p-value	inferfence			pair	Q statistic	p-value	inferfence			pair	Q statistic	p-value	inferfence			pair	Q statistic	p-value	inferfence			pair	Q statistic	p-value	inferfence			pair	Q statistic	p-value	inferfence			pair	Q statistic	p-value	inferfence
		A vs B	2.2221	0.408656	insignificant			A vs B	0.0979	0.899995	insignificant			A vs B	0	0.899995	insignificant			A vs B	3.1495	0.135166	insignificant			A vs B	3.2379	0.119639	insignificant			A vs B	0.7293	0.899995	insignificant			A vs B	0	0.899995	insignificant			A vs B	1.6774	0.624942	insignificant
		A vs C	2.3951	0.342089	insignificant			A vs C	8.9575	0.0010053	** p<0.01			A vs C	3.39	0.0957731	insignificant			A vs C	0.1355	0.899995	insignificant			A vs C	4.469	0.0161222	* p<0.05			A vs C	5.7518	0.0013605	** p<0.01			A vs C	2.1985	0.418096	insignificant			A vs C	6.6787	0.0010053	** p<0.01
		A vs D	8.5004	0.0010053	** p<0.01			A vs D	10.5417	0.0010053	** p<0.01			A vs D	4.4687	0.0161276	* p<0.05			A vs D	3.9752	0.0380434	* p<0.05			A vs D	10.489	0.0010053	** p<0.01			A vs D	17.0006	0.0010053	** p<0.01			A vs D	4.7844	0.0090278	** p<0.01			A vs D	14.1389	0.0010053	** p<0.01
		B vs C	0.173	0.899995	insignificant			B vs C	8.8596	0.0010053	** p<0.01			B vs C	3.39	0.0957731	insignificant			B vs C	3.0141	0.162787	insignificant			B vs C	7.7069	0.0010053	** p<0.01			B vs C	6.4811	0.0010053	** p<0.01			B vs C	2.1985	0.418096	insignificant			B vs C	8.356	0.0010053	** p<0.01
		B vs D	6.2782	0.0010053	** p<0.01			B vs D	10.4438	0.0010053	** p<0.01			B vs D	4.4687	0.0161276	* p<0.05			B vs D	0.8257	0.899995	insignificant			B vs D	13.7269	0.0010053	** p<0.01			B vs D	17.7298	0.0010053	** p<0.01			B vs D	4.7844	0.0090278	** p<0.01			B vs D	15.8163	0.0010053	** p<0.01
		C vs D	6.1052	0.0010053	** p<0.01			C vs D	1.5842	0.661321	insignificant			C vs D	1.0787	0.858676	insignificant			C vs D	3.8398	0.0475551	* p<0.05			C vs D	6.02	0.0010053	** p<0.01			C vs D	11.2488	0.0010053	** p<0.01			C vs D	2.5858	0.277149	insignificant			C vs D	7.4603	0.0010053	** p<0.01
	15-HETE	treatments	Tukey HSD	Tukey HSD	Tukey HSD		8-HETE	treatments	Tukey HSD	Tukey HSD	Tukey HSD		8-HDOHE	treatments	Tukey HSD	Tukey HSD	Tukey HSD		9-Oxo-ODE	treatments	Tukey HSD	Tukey HSD	Tukey HSD		12,13-DiHOME	treatments	Tukey HSD	Tukey HSD	Tukey HSD		8,15-DiHETE	treatments	Tukey HSD	Tukey HSD	Tukey HSD		5(6)-EET	treatments	Tukey HSD	Tukey HSD	Tukey HSD		PGD2	treatments	Tukey HSD	Tukey HSD	Tukey HSD
		pair	Q statistic	p-value	inferfence			pair	Q statistic	p-value	inferfence			pair	Q statistic	p-value	inferfence			pair	Q statistic	p-value	inferfence			pair	Q statistic	p-value	inferfence			pair	Q statistic	p-value	inferfence			pair	Q statistic	p-value	inferfence			pair	Q statistic	p-value	inferfence
		A vs B	2.8045	0.21328	insignificant			A vs B	0	0.899995	insignificant			A vs B	0	0.899995	insignificant			A vs B	0.9642	0.899995	insignificant			A vs B	3.1582	0.13353	insignificant			A vs B	0	0.899995	insignificant			A vs B	0.1577	0.899995	insignificant			A vs B	1.2478	0.792681	insignificant
		A vs C	4.2609	0.0233286	* p<0.05			A vs C	2.5271	0.29627	insignificant			A vs C	3.646	0.0648872	insignificant			A vs C	0.9939	0.891805	insignificant			A vs C	4.0214	0.0352059	* p<0.05			A vs C	3.2196	0.122806	insignificant			A vs C	1.9343	0.524629	insignificant			A vs C	6.4599	0.0010053	** p<0.01
		A vs D	11.1878	0.0010053	** p<0.01			A vs D	4.7487	0.009653	** p<0.01			A vs D	4.6064	0.0125543	* p<0.05			A vs D	4.6618	0.0113415	* p<0.05			A vs D	10.7436	0.0010053	** p<0.01			A vs D	4.6673	0.0112231	* p<0.05			A vs D	9.6393	0.0010053	** p<0.01			A vs D	10.2356	0.0010053	** p<0.01
		B vs C	1.4564	0.711233	insignificant			B vs C	2.5271	0.29627	insignificant			B vs C	3.646	0.0648872	insignificant			B vs C	0.0297	0.899995	insignificant			B vs C	7.1796	0.0010053	** p<0.01			B vs C	3.2196	0.122806	insignificant			B vs C	1.7766	0.586209	insignificant			B vs C	5.2121	0.0039825	** p<0.01
		B vs D	8.3833	0.0010053	** p<0.01			B vs D	4.7487	0.009653	** p<0.01			B vs D	4.6064	0.0125543	* p<0.05			B vs D	3.6976	0.0598042	insignificant			B vs D	13.9018	0.0010053	** p<0.01			B vs D	4.6673	0.0112231	* p<0.05			B vs D	9.4816	0.0010053	** p<0.01			B vs D	8.9878	0.0010053	** p<0.01
		C vs D	6.9269	0.0010053	** p<0.01			C vs D	2.2216	0.408855	insignificant			C vs D	0.9604	0.899995	insignificant			C vs D	3.6679	0.0626869	insignificant			C vs D	6.7222	0.0010053	** p<0.01			C vs D	1.4478	0.714585	insignificant			C vs D	7.705	0.0010053	** p<0.01			C vs D	3.7757	0.0527595	insignificant
	9-HODE	treatments	Tukey HSD	Tukey HSD	Tukey HSD		9-HETE	treatments	Tukey HSD	Tukey HSD	Tukey HSD		10-HDOHE	treatments	Tukey HSD	Tukey HSD	Tukey HSD		13-Oxo-ODE	treatments	Tukey HSD	Tukey HSD	Tukey HSD		5,6-DiHETrE	treatments	Tukey HSD	Tukey HSD	Tukey HSD		14,15-DiHETE	treatments	Tukey HSD	Tukey HSD	Tukey HSD		10(11)-EpDPA	treatments	Tukey HSD	Tukey HSD	Tukey HSD		PGE1	treatments	Tukey HSD	Tukey HSD	Tukey HSD
		pair	Q statistic	p-value	inferfence			pair	Q statistic	p-value	inferfence			pair	Q statistic	p-value	inferfence			pair	Q statistic	p-value	inferfence			pair	Q statistic	p-value	inferfence			pair	Q statistic	p-value	inferfence			pair	Q statistic	p-value	inferfence			pair	Q statistic	p-value	inferfence
		A vs B	0.4459	0.899995	insignificant			A vs B	0.359	0.899995	insignificant			A vs B	0.5741	0.899995	insignificant			A vs B	2.5788	0.279391	insignificant			A vs B	0.1832	0.899995	insignificant			A vs B	0.0302	0.899995	insignificant			A vs B	0	0.899995	insignificant			A vs B	0	0.899995	insignificant
		A vs C	3.5542	0.074864	insignificant			A vs C	0.4386	0.899995	insignificant			A vs C	4.7902	0.0089295	** p<0.01			A vs C	0.075	0.899995	insignificant			A vs C	4.3304	0.0206441	* p<0.05			A vs C	2.7146	0.238041	insignificant			A vs C	0	0.899995	insignificant			A vs C	5.3365	0.0031227	** p<0.01
		A vs D	10.3133	0.0010053	** p<0.01			A vs D	2.5572	0.286385	insignificant			A vs D	14.4663	0.0010053	** p<0.01			A vs D	3.3332	0.10419	insignificant			A vs D	15.8203	0.0010053	** p<0.01			A vs D	10.8726	0.0010053	** p<0.01			A vs D	5.0283	0.0056843	** p<0.01			A vs D	11.4189	0.0010053	** p<0.01
		B vs C	3.1083	0.143154	insignificant			B vs C	0.0796	0.899995	insignificant			B vs C	4.2161	0.0252235	* p<0.05			B vs C	2.6538	0.256013	insignificant			B vs C	4.1472	0.028416	* p<0.05			B vs C	2.7448	0.229612	insignificant			B vs C	0	0.899995	insignificant			B vs C	5.3365	0.0031227	** p<0.01
		B vs D	9.8674	0.0010053	** p<0.01			B vs D	2.1981	0.418268	insignificant			B vs D	13.8923	0.0010053	** p<0.01			B vs D	0.7543	0.899995	insignificant			B vs D	15.6371	0.0010053	** p<0.01			B vs D	10.9028	0.0010053	** p<0.01			B vs D	5.0283	0.0056843	** p<0.01			B vs D	11.4189	0.0010053	** p<0.01
		C vs D	6.7591	0.0010053	** p<0.01			C vs D	2.1185	0.450525	insignificant			C vs D	9.6761	0.0010053	** p<0.01			C vs D	3.4081	0.0932127	insignificant			C vs D	11.4899	0.0010053	** p<0.01			C vs D	8.158	0.0010053	** p<0.01			C vs D	5.0283	0.0056843	** p<0.01			C vs D	6.0824	0.0010053	** p<0.01
	13-HODE	treatments	Tukey HSD	Tukey HSD	Tukey HSD		11-HETE	treatments	Tukey HSD	Tukey HSD	Tukey HSD		14-HDOHE	treatments	Tukey HSD	Tukey HSD	Tukey HSD		12-Oxo-ETE	treatments	Tukey HSD	Tukey HSD	Tukey HSD		8,9-DiHETrE	treatments	Tukey HSD	Tukey HSD	Tukey HSD		17,18-DiHETE	treatments	Tukey HSD	Tukey HSD	Tukey HSD		6-keto PGF1α	treatments	Tukey HSD	Tukey HSD	Tukey HSD		8-iso PGE2	treatments	Tukey HSD	Tukey HSD	Tukey HSD
		pair	Q statistic	p-value	inferfence			pair	Q statistic	p-value	inferfence			pair	Q statistic	p-value	inferfence			pair	Q statistic	p-value	inferfence			pair	Q statistic	p-value	inferfence			pair	Q statistic	p-value	inferfence			pair	Q statistic	p-value	inferfence			pair	Q statistic	p-value	inferfence
		A vs B	2.6403	0.260126	insignificant			A vs B	1.2277	0.800505	insignificant			A vs B	0.4034	0.899995	insignificant			A vs B	1.3415	0.756089	insignificant			A vs B	0.5111	0.899995	insignificant			A vs B	0.0508	0.899995	insignificant			A vs B	0.7254	0.899995	insignificant			A vs B	0	0.899995	insignificant
		A vs C	0.3987	0.899995	insignificant			A vs C	6.5079	0.0010053	** p<0.01			A vs C	6.768	0.0010053	** p<0.01			A vs C	0.537	0.899995	insignificant			A vs C	5.5885	0.0018918	** p<0.01			A vs C	5.7961	0.0012427	** p<0.01			A vs C	5.039	0.0055692	** p<0.01			A vs C	5.6521	0.001562	** p<0.01
		A vs D	4.4924	0.0154553	* p<0.05			A vs D	13.7576	0.0010053	** p<0.01			A vs D	15.3758	0.0010053	** p<0.01			A vs D	4.1982	0.0260211	* p<0.05			A vs D	18.288	0.0010053	** p<0.01			A vs D	11.2453	0.0010053	** p<0.01			A vs D	9.6772	0.0010053	** p<0.01			A vs D	11.0491	0.0010053	** p<0.01
		B vs C	2.2416	0.400894	insignificant			B vs C	5.2802	0.0034865	** p<0.01			B vs C	6.3646	0.0010053	** p<0.01			B vs C	0.8045	0.899995	insignificant			B vs C	6.0995	0.0010053	** p<0.01			B vs C	5.7453	0.0013769	** p<0.01			B vs C	4.3137	0.0212644	* p<0.05			B vs C	5.6521	0.001562	** p<0.01
		B vs D	1.8521	0.556731	insignificant			B vs D	12.5299	0.0010053	** p<0.01			B vs D	14.9724	0.0010053	** p<0.01			B vs D	2.8567	0.199687	insignificant			B vs D	18.7991	0.0010053	** p<0.01			B vs D	11.1945	0.0010053	** p<0.01			B vs D	8.9518	0.0010053	** p<0.01			B vs D	11.0491	0.0010053	** p<0.01
		C vs D	4.0937	0.0311461	* p<0.05			C vs D	7.2497	0.0010053	** p<0.01			C vs D	8.6078	0.0010053	** p<0.01			C vs D	3.6612	0.063355	insignificant			C vs D	12.6996	0.0010053	** p<0.01			C vs D	5.4492	0.0024986	** p<0.01			C vs D	4.6382	0.0118437	* p<0.05			C vs D	5.273	0.0033663	** p<0.01
	14-HDOHE	treatments	Tukey HSD	Tukey HSD	Tukey HSD		11-HEPE	treatments	Tukey HSD	Tukey HSD	Tukey HSD		16-HDOHE	treatments	Tukey HSD	Tukey HSD	Tukey HSD		15-Oxo-ETE	treatments	Tukey HSD	Tukey HSD	Tukey HSD		11,12-DiHETrE	treatments	Tukey HSD	Tukey HSD	Tukey HSD		6-trans LTB4	treatments	Tukey HSD	Tukey HSD	Tukey HSD
		pair	Q statistic	p-value	inferfence			pair	Q statistic	p-value	inferfence			pair	Q statistic	p-value	inferfence			pair	Q statistic	p-value	inferfence			pair	Q statistic	p-value	inferfence			pair	Q statistic	p-value	inferfence
		A vs B	0.5309	0.899995	insignificant			A vs B	0	0.899995	insignificant			A vs B	0.0416	0.899995	insignificant			A vs B	2.7093	0.239588	insignificant			A vs B	0.3345	0.899995	insignificant			A vs B	0.8018	0.899995	insignificant
		A vs C	4.9184	0.0070117	** p<0.01			A vs C	6.7212	0.0010053	** p<0.01			A vs C	8.4482	0.0010053	** p<0.01			A vs C	3.2708	0.114104	insignificant			A vs C	3.8368	0.0477867	* p<0.05			A vs C	3.4336	0.0897159	insignificant
		A vs D	16.1595	0.0010053	** p<0.01			A vs D	14.5524	0.0010053	** p<0.01			A vs D	16.8054	0.0010053	** p<0.01			A vs D	7.8858	0.0010053	** p<0.01			A vs D	14.9054	0.0010053	** p<0.01			A vs D	5.8754	0.0010536	** p<0.01
		B vs C	4.3876	0.0186522	* p<0.05			B vs C	6.7212	0.0010053	** p<0.01			B vs C	8.4898	0.0010053	** p<0.01			B vs C	0.5616	0.899995	insignificant			B vs C	4.1713	0.0272613	* p<0.05			B vs C	2.6317	0.262763	insignificant
		B vs D	15.6286	0.0010053	** p<0.01			B vs D	14.5524	0.0010053	** p<0.01			B vs D	16.847	0.0010053	** p<0.01			B vs D	5.1765	0.0042712	** p<0.01			B vs D	15.2399	0.0010053	** p<0.01			B vs D	5.0735	0.0052111	** p<0.01
		C vs D	11.241	0.0010053	** p<0.01			C vs D	7.8312	0.0010053	** p<0.01			C vs D	8.3572	0.0010053	** p<0.01			C vs D	4.615	0.0123592	* p<0.05			C vs D	11.0686	0.0010053	** p<0.01			C vs D	2.4418	0.325221	insignificant
	PGE2	treatments	Tukey HSD	Tukey HSD	Tukey HSD		12-HEPE	treatments	Tukey HSD	Tukey HSD	Tukey HSD		17-HDOHE	treatments	Tukey HSD	Tukey HSD	Tukey HSD
		pair	Q statistic	p-value	inferfence			pair	Q statistic	p-value	inferfence			pair	Q statistic	p-value	inferfence
		A vs B	0.2417	0.899995	insignificant			A vs B	0.9934	0.892014	insignificant			A vs B	0.9743	0.899444	insignificant
		A vs C	6.3519	0.0010053	** p<0.01			A vs C	2.0084	0.495495	insignificant			A vs C	4.6253	0.0121285	* p<0.05
		A vs D	11.5753	0.0010053	** p<0.01			A vs D	8.0465	0.0010053	** p<0.01			A vs D	12.1626	0.0010053	** p<0.01
		B vs C	6.1102	0.0010053	** p<0.01			B vs C	1.0151	0.883529	insignificant			B vs C	3.6509	0.0643858	insignificant
		B vs D	11.3336	0.0010053	** p<0.01			B vs D	7.0532	0.0010053	** p<0.01			B vs D	11.1883	0.0010053	** p<0.01
		C vs D	5.2234	0.0038956	** p<0.01			C vs D	6.0381	0.0010053	** p<0.01			C vs D	7.5374	0.0010053	** p<0.01
	TXB2	treatments	Tukey HSD	Tukey HSD	Tukey HSD		15-HEPE	treatments	Tukey HSD	Tukey HSD	Tukey HSD		9-HOTrE	treatments	Tukey HSD	Tukey HSD	Tukey HSD
		pair	Q statistic	p-value	inferfence			pair	Q statistic	p-value	inferfence			pair	Q statistic	p-value	inferfence
		A vs B	1.573	0.66568	insignificant			A vs B	1.3903	0.737026	insignificant			A vs B	0.0647	0.899995	insignificant
		A vs C	6.4371	0.0010053	** p<0.01			A vs C	4.1321	0.0291655	* p<0.05			A vs C	4.3401	0.0202911	* p<0.05
		A vs D	11.7606	0.0010053	** p<0.01			A vs D	11.5547	0.0010053	** p<0.01			A vs D	10.0077	0.0010053	** p<0.01
		B vs C	4.8641	0.0077708	** p<0.01			B vs C	2.7418	0.230442	insignificant			B vs C	4.2754	0.0227413	* p<0.05
		B vs D	10.1875	0.0010053	** p<0.01			B vs D	10.1643	0.0010053	** p<0.01			B vs D	9.943	0.0010053	** p<0.01
		C vs D	5.3234	0.0032018	** p<0.01			C vs D	7.4225	0.0010053	** p<0.01			C vs D	5.6675	0.0016115	** p<0.01
	PGF2a	treatments	Tukey HSD	Tukey HSD	Tukey HSD								13-HOTrE	treatments	Tukey HSD	Tukey HSD	Tukey HSD
		pair	Q statistic	p-value	inferfence									pair	Q statistic	p-value	inferfence
		A vs B	0.5985	0.899995	insignificant									A vs B	0.7107	0.899995	insignificant
		A vs C	2.7527	0.227391	insignificant									A vs C	0.0908	0.899995	insignificant
		A vs D	10.7664	0.0010053	** p<0.01									A vs D	4.1616	0.0277241	* p<0.05
		B vs C	2.1543	0.435984	insignificant									B vs C	0.8016	0.899995	insignificant
		B vs D	10.1679	0.0010053	** p<0.01									B vs D	3.4509	0.0874982	insignificant
		C vs D	8.0136	0.0010053	** p<0.01									C vs D	4.2524	0.0236787	* p<0.05
	12(13)-EpOME	treatments	Tukey HSD	Tukey HSD	Tukey HSD
		pair	Q statistic	p-value	inferfence
		A vs B	0.9954	0.891208	insignificant
		A vs C	1.0437	0.872363	insignificant
		A vs D	2.9946	0.167073	insignificant
		B vs C	2.0391	0.482986	insignificant
		B vs D	1.9992	0.499257	insignificant
		C vs D	4.0383	0.0342177	* p<0.05
	9(10)-EpOME	treatments	Tukey HSD	Tukey HSD	Tukey HSD
		pair	Q statistic	p-value	inferfence
		A vs B	0.9599	0.899995	insignificant
		A vs C	0.9054	0.899995	insignificant
		A vs D	3.5677	0.073315	insignificant
		B vs C	1.8653	0.551577	insignificant
		B vs D	2.6079	0.270186	insignificant
		C vs D	4.4731	0.0160012	* p<0.05

[truncated: 4 more sheets: Fig 6B,C, Fig 6 D,E, Fig 7A, Fig 7B-D, Fig S9]
